# Supplementary material for: Molecular pathways identified from single nucleotide polymorphisms demonstrate mechanistic differences in systemic lupus erythematosus patients of Asian and European ancestry
Source: Sci Rep. 2023 Apr 1;13:5339. doi: 10.1038/s41598-023-32569-6 (PMC10067935; doi:10.1038/s41598-023-32569-6)
Supplement: Supplementary file 1 — Supplementary Tables. [file 41598_2023_32569_MOESM1_ESM.xlsx]

## Sheet: S1 Table. Immunochip SNPs
S1 Table. Immunochip SNPs and their location and ancestral, genomic, functional and discovery method/source designation.
SNP	Chromosome:position	Ancestry	Genomic annotation	Functional category	eQTL designation	Regulatory element
rs10179521	2:68316162	AsA	3'UTR	Coding
rs10194	X:155122975	AsA	3'UTR	Coding	eQTL
rs1048055	20:1629416	AsA	3'UTR	Coding	eQTL
rs1059702	X:154018741	AsA	Missense	Coding	eQTL
rs10782546	1:85251124	AsA	3'UTR	Coding	eQTL
rs10936599	3:169774313	AsA	synonomous	Coding	eQTL
rs11596235	10:102631277	AsA	3'UTR	Coding	eQTL
rs1167827	7:75533848	AsA	3'UTR	Coding	eQTL
rs1169310	12:121001630	AsA	3'UTR	Coding	eQTL
rs11718350	3:48319502	AsA	Missense	Coding	eQTL
rs11748	11:403980	AsA	synonomous	Coding	eQTL
rs1217397	1:113904943	AsA	5'UTR	Coding	eQTL
rs12619169	2:102394624	AsA	Missense	Coding
rs12795576	11:119335120	AsA	5'UTR	Coding	eQTL
rs13306575	1:183563302	AsA	Missense	Coding
rs138410054	X:338627	AsA	synonomous	Coding
rs1433770	11:74719140	AsA	5'UTR	Coding	eQTL
rs146688502	X:1389431	AsA	synonomous	Coding
rs1545620	19:17192965	AsA	Missense	Coding	eQTL
rs16959572	16:57946398	AsA	5'UTR	Coding
rs1800385	12:6018725	AsA	Missense	Coding
rs1872691	16:50316299	AsA	3'UTR	Coding	eQTL
rs2227902	4:56930934	AsA	Missense	Coding	eQTL
rs2236259	6:154157758	AsA	3'UTR	Coding
rs2240188	12:112965879	AsA	Missense	Coding	eQTL
rs2287717	19:46755585	AsA	synonomous	Coding	eQTL
rs2305115	19:37344756	AsA	synonomous	Coding	eQTL
rs249496	5:102865886	AsA	5'UTR	Coding	eQTL
rs2564097	2:61050917	AsA	3'UTR	Coding	eQTL
rs26506	5:96743698	AsA	Missense	Coding	eQTL
rs26722	5:33963765	AsA	Missense	Coding
rs34193571	5:81113707	AsA	Missense	Coding
rs35211634	11:59845386	AsA	Missense	Coding	eQTL
rs3746522	20:46051773	AsA	synonomous	Coding	eQTL
rs3747333	X:5893491	AsA	Missense	Coding
rs3767747	1:198694973	AsA	3'UTR	Coding
rs3820632	1:226603250	AsA	3'UTR	Coding	eQTL
rs4359426	16:57358821	AsA	Missense	Coding	eQTL
rs4723641	7:37353647	AsA	5'UTR	Coding
rs4842838	15:83913372	AsA	Missense	Coding	eQTL
rs489574	11:65775268	AsA	3'UTR	Coding	eQTL
rs5744168	1:223111858	AsA	nonsense	Coding	eQTL
rs61743146	5:110420735	AsA	nonsense	Coding
rs61803003	1:161623678	AsA	3'UTR	Coding	eQTL
rs633924	20:3659410	AsA	3'UTR	Coding	eQTL
rs6713162	2:151640012	AsA	Missense	Coding	eQTL
rs697839	1:226608274	AsA	3'UTR	Coding	eQTL
rs7097397	10:48817351	AsA	Missense	Coding	eQTL
rs75175362	19:46411670	AsA	Missense	Coding	eQTL
rs7783	19:16518378	AsA	3'UTR	Coding	eQTL
rs7916697	10:68232096	AsA	5'UTR	Coding	eQTL
rs8065080	17:3577153	AsA	Missense	Coding	eQTL
rs808119	X:8536792	AsA	Missense	Coding	eQTL
rs8572	14:22767315	AsA	Missense	Coding	eQTL
rs885458	1:167424398	AsA	3'UTR	Coding
rs1001487	4:140947361	AsA	intron	Non-coding	eQTL
rs10040412	5:4417489	AsA	intergenic	Non-coding
rs10043548	5:34536951	AsA	intergenic	Non-coding	eQTL	HACER/GeneHancer
rs10049445	3:40144932	AsA	intron	Non-coding	eQTL
rs10084421	2:238413624	AsA	intergenic	Non-coding	eQTL
rs1012053	13:42079301	AsA	intron	Non-coding	eQTL
rs10149918	14:35163281	AsA	intron	Non-coding
rs10180024	2:61563929	AsA	intergenic	Non-coding	eQTL
rs10185029	2:190683501	AsA	intron	Non-coding	eQTL
rs10185928	2:171634004	AsA	intergenic	Non-coding	eQTL
rs10189117	2:33463583	AsA	intron	Non-coding
rs10280281	7:16365684	AsA	intron	Non-coding
rs1034796	7:79474220	AsA	intergenic	Non-coding	eQTL
rs1038390	6:143505965	AsA	splice region variant	Non-coding	eQTL
rs10411210	19:33041394	AsA	intron	Non-coding	eQTL	HACER/GeneHancer
rs10412569	19:54986487	AsA	intron	Non-coding	eQTL
rs10422892	19:55211473	AsA	intergenic	Non-coding	eQTL
rs10451576	2:206491609	AsA	intron	Non-coding	eQTL
rs10473594	5:22475991	AsA	intron	Non-coding
rs10486304	7:18351934	AsA	intron	Non-coding	eQTL
rs10493830	1:89757037	AsA	intron	Non-coding
rs10504885	8:89938825	AsA	intron	Non-coding
rs10506220	12:42913602	AsA	intergenic	Non-coding
rs10508470	10:13979822	AsA	intron	Non-coding	eQTL
rs10512374	9:107973283	AsA	intergenic	Non-coding
rs10514192	18:75888292	AsA	intergenic	Non-coding
rs10518784	15:54829321	AsA	intergenic	Non-coding
rs10735599	9:70588696	AsA	intron	Non-coding	eQTL
rs10759236	9:107448440	AsA	non coding transcript exon variant	Non-coding
rs10771919	12:9594018	AsA	intron	Non-coding	eQTL
rs1077989	14:67509105	AsA	intron	Non-coding	eQTL
rs10790077	11:115471174	AsA	intron	Non-coding	eQTL
rs10795942	10:12233537	AsA	intron	Non-coding	eQTL
rs10803271	1:14374333	AsA	intron	Non-coding
rs10804839	3:170353995	AsA	intergenic	Non-coding	eQTL
rs10821699	10:60197410	AsA	intron	Non-coding	eQTL
rs10826721	10:29883961	AsA	intergenic	Non-coding
rs10831497	11:96214246	AsA	intron	Non-coding
rs10834134	11:23551175	AsA	intergenic	Non-coding
rs10847864	12:122842051	AsA	intron	Non-coding	eQTL
rs10860755	12:101615828	AsA	intron	Non-coding
rs10863389	1:206482950	AsA	intron	Non-coding	eQTL
rs10886880	10:121254407	AsA	intergenic	Non-coding	eQTL
rs10937658	4:5681084	AsA	intron	Non-coding
rs10967292	9:26294089	AsA	intergenic	Non-coding
rs11048030	12:25437666	AsA	intron	Non-coding
rs11065976	12:111609767	AsA	intergenic	Non-coding	eQTL
rs11071720	15:63049797	AsA	intron	Non-coding	eQTL
rs11109229	12:97814372	AsA	intergenic	Non-coding
rs11118092	1:206483428	AsA	intron	Non-coding	eQTL
rs11128551	3:11442381	AsA	intron	Non-coding
rs11132321	4:185547838	AsA	intergenic	Non-coding	eQTL
rs11150604	16:31025699	AsA	intergenic	Non-coding	eQTL	HACER/GeneHancer
rs11221442	11:128707729	AsA	intron	Non-coding
rs11229889	11:59252946	AsA	intergenic	Non-coding
rs11234164	11:71557208	AsA	intergenic	Non-coding	eQTL
rs11235460	11:70163614	AsA	intron	Non-coding	eQTL
rs11244506	10:125458167	AsA	intergenic	Non-coding	eQTL
rs11264750	1:157527370	AsA	intron	Non-coding	eQTL
rs11265489	1:160807758	AsA	intron	Non-coding	eQTL
rs11575587	9:34656036	AsA	intron	Non-coding
rs11585739	1:230110153	AsA	intron	Non-coding	eQTL
rs11636932	15:38561434	AsA	intron	Non-coding	eQTL
rs11644322	16:79005703	AsA	intron	Non-coding
rs11650535	17:77815179	AsA	intergenic	Non-coding
rs11676956	2:185359937	AsA	intergenic	Non-coding
rs11691193	2:111096947	AsA	intron	Non-coding	eQTL
rs116986260	16:75192544	AsA	non coding transcript exon variant	Non-coding	eQTL
rs11727622	4:130802636	AsA	intergenic	Non-coding
rs11753660	6:125011030	AsA	intron	Non-coding
rs11759658	6:25359317	AsA	intron	Non-coding	eQTL
rs11889341	2:191079016	AsA	intron	Non-coding
rs11910104	21:42446059	AsA	intron	Non-coding	eQTL
rs11950355	5:115270237	AsA	intron	Non-coding	eQTL
rs12041565	1:245609739	AsA	intron	Non-coding	eQTL
rs12045223	1:5135322	AsA	intergenic	Non-coding
rs12068756	1:233807282	AsA	intergenic	Non-coding
rs12089677	1:22356537	AsA	intergenic	Non-coding	eQTL	HACER/GeneHancer
rs12139150	1:161500715	AsA	intergenic	Non-coding	eQTL
rs12163856	4:101826770	AsA	intron	Non-coding	eQTL
rs12189864	6:170376449	AsA	intron	Non-coding	eQTL
rs12235514	9:114795706	AsA	intron	Non-coding
rs12247536	10:12159852	AsA	intron	Non-coding	eQTL
rs12330287	3:45170640	AsA	intergenic	Non-coding	eQTL
rs1233650	17:34314911	AsA	intergenic	Non-coding
rs12355138	10:58380949	AsA	intergenic	Non-coding	eQTL
rs12356376	10:79302350	AsA	intron	Non-coding
rs12439525	15:74795064	AsA	intron	Non-coding	eQTL
rs12444713	16:31366914	AsA	intron	Non-coding	eQTL
rs12480543	20:361302	AsA	intergenic	Non-coding
rs12481660	20:40418676	AsA	intergenic	Non-coding	eQTL
rs12525855	6:167066525	AsA	intron	Non-coding	eQTL
rs12529149	6:19321070	AsA	intergenic	Non-coding	eQTL
rs1253687	14:51914526	AsA	intron	Non-coding
rs12548516	8:12844415	AsA	intergenic	Non-coding	eQTL
rs12551314	9:93617515	AsA	intron	Non-coding	eQTL
rs12564478	1:101198024	AsA	intergenic	Non-coding
rs12575600*	11:128454974	AsA	intergenic	Non-coding
rs12576753	11:128434246	AsA	intergenic	Non-coding
rs12603019	17:16948308	AsA	intron	Non-coding
rs12642398	4:88402062	AsA	intron	Non-coding	eQTL
rs1266574	11:95766271	AsA	intergenic	Non-coding	eQTL
rs12666501	7:37386191	AsA	intron	Non-coding	eQTL
rs12744299	1:160422364	AsA	intron	Non-coding	eQTL
rs12869389	13:42499323	AsA	intergenic	Non-coding	eQTL	HACER/GeneHancer
rs13005185	2:206439865	AsA	intergenic	Non-coding	eQTL
rs13015447	2:166521468	AsA	intron	Non-coding
rs13020141	2:100037380	AsA	intron	Non-coding
rs13097583	3:95640443	AsA	intergenic	Non-coding
rs1315128	14:33369154	AsA	intron	Non-coding
rs13176209	5:96725995	AsA	intron	Non-coding	eQTL
rs13195040	6:27446145	AsA	intergenic	Non-coding	eQTL
rs13219796	6:89947302	AsA	intron	Non-coding
rs13240375	7:123806334	AsA	intergenic	Non-coding	eQTL
rs13403657	2:241004033	AsA	intron	Non-coding
rs1340589	1:67458708	AsA	intergenic	Non-coding	eQTL
rs13425999*	2:33477136	AsA	intron	Non-coding
rs13433939	3:151990625	AsA	intergenic	Non-coding
rs1345389	16:52413502	AsA	intergenic	Non-coding
rs1350617	4:117805467	AsA	intergenic	Non-coding	eQTL
rs1363556	5:145526893	AsA	intron	Non-coding	eQTL
rs1369320	11:38382098	AsA	intergenic	Non-coding
rs1372942	18:30470231	AsA	intergenic	Non-coding
rs1405209	9:99823263	AsA	intron	Non-coding	eQTL
rs1419559	7:125933992	AsA	intergenic	Non-coding
rs1432079	18:72581758	AsA	intron	Non-coding
rs146535458	X:2726261	AsA	splice region variant	Non-coding
rs1465876	2:4849337	AsA	intergenic	Non-coding
rs1485693	7:68990513	AsA	intergenic	Non-coding
rs1526602	17:40721620	AsA	non coding transcript exon variant	Non-coding
rs1533298	2:110858727	AsA	intron	Non-coding
rs1535	11:61830500	AsA	intron	Non-coding
rs1546913*	20:57578979	AsA	intergenic	Non-coding
rs1551845	12:78921018	AsA	intron	Non-coding
rs1566028	19:18147788	AsA	intron	Non-coding	eQTL
rs1575335	6:19095231	AsA	intergenic	Non-coding	eQTL
rs1576168	13:26928142	AsA	intergenic	Non-coding	eQTL
rs1599552	18:45337821	AsA	intron	Non-coding
rs1600184	5:35983479	AsA	intron	Non-coding	eQTL
rs1635239	X:3314658	AsA	intron	Non-coding	eQTL
rs167392	9:121334389	AsA	intergenic	Non-coding	eQTL
rs16885587	8:36936940	AsA	intergenic	Non-coding
rs16897274	5:67996054	AsA	intergenic	Non-coding
rs16923431	8:58396199	AsA	intergenic	Non-coding
rs16951783	16:22829534	AsA	intron	Non-coding	eQTL
rs16963815	16:61683457	AsA	intron	Non-coding
rs16971851	15:33520308	AsA	intron	Non-coding
rs16993330	22:33947708	AsA	intergenic	Non-coding
rs17003642	22:43308186	AsA	intron	Non-coding
rs17016070	2:128277509	AsA	intron	Non-coding	eQTL
rs17037388	1:11797979	AsA	intron	Non-coding	eQTL
rs17040590	2:78614652	AsA	intergenic	Non-coding
rs17044912	3:6445940	AsA	intergenic	Non-coding
rs170551	1:7895834	AsA	intergenic	Non-coding	eQTL
rs17075364	8:5959664	AsA	intergenic	Non-coding	eQTL
rs17077968	6:116448435	AsA	intron	Non-coding	eQTL
rs17081657	18:69813498	AsA	intron	Non-coding
rs17082777	4:62495609	AsA	intergenic	Non-coding
rs17089390	18:74559622	AsA	intron	Non-coding
rs17111124	14:80821467	AsA	intron	Non-coding
rs17112138	12:73207684	AsA	non coding transcript exon variant	Non-coding
rs17147106	7:76585480	AsA	intron	Non-coding	eQTL
rs17152902	8:11134361	AsA	intron	Non-coding	eQTL
rs17161411	7:98561594	AsA	intergenic	Non-coding	eQTL	HACER/GeneHancer
rs17307029	21:15345025	AsA	intergenic	Non-coding
rs17321800	9:83588127	AsA	intergenic	Non-coding	eQTL
rs1735937	21:21706019	AsA	intergenic	Non-coding
rs17385169	1:156014078	AsA	intron	Non-coding	eQTL
rs175100	11:61041608	AsA	intergenic	Non-coding
rs17519442	7:11632507	AsA	intron	Non-coding
rs1754244	10:30464782	AsA	intergenic	Non-coding
rs17643558	3:43376300	AsA	intron	Non-coding	eQTL
rs1768198	3:39474994	AsA	intron	Non-coding	eQTL
rs1769299	1:53120051	AsA	intron	Non-coding	eQTL
rs17703668	13:59268925	AsA	intergenic	Non-coding
rs17777179	13:77744254	AsA	intron	Non-coding	eQTL
rs17800858	12:1171224	AsA	intron	Non-coding
rs17806132	2:189843561	AsA	intron	Non-coding	eQTL
rs17836364	19:54336316	AsA	intron	Non-coding
rs17881940	17:42324649	AsA	intron	Non-coding	eQTL
rs1795306	3:105286009	AsA	intergenic	Non-coding
rs179570	19:35760425	AsA	intron	Non-coding	eQTL
rs1807017	5:60831897	AsA	intron	Non-coding	eQTL
rs1811340	5:76380833	AsA	intergenic	Non-coding
rs1812389	1:97534131	AsA	intron	Non-coding
rs182320	6:129752146	AsA	intergenic	Non-coding
rs1823373	8:75744710	AsA	intergenic	Non-coding	eQTL
rs1861757	16:50718904	AsA	intron	Non-coding	eQTL
rs1862028	12:105887577	AsA	intergenic	Non-coding	eQTL
rs1865761	18:69872156	AsA	intron	Non-coding	eQTL
rs1888822	6:35215372	AsA	intron	Non-coding	eQTL	HACER/GeneHancer
rs1899878	13:21618965	AsA	intergenic	Non-coding
rs1927005	X:92994625	AsA	intergenic	Non-coding
rs1949453	2:181046047	AsA	intron	Non-coding	eQTL
rs1981458	15:90873375	AsA	intron	Non-coding
rs198806	6:26133388	AsA	intron	Non-coding	eQTL
rs1993007	14:80533369	AsA	intron	Non-coding
rs1999080	13:114221580	AsA	intron	Non-coding	eQTL	HACER/GeneHancer
rs2003422	8:11445628	AsA	intron	Non-coding	eQTL
rs2014519	21:20818971	AsA	intergenic	Non-coding
rs2023051	6:162130067	AsA	intron	Non-coding
rs2037054	12:101250739	AsA	intergenic	Non-coding	eQTL
rs2039124	9:117671239	AsA	intergenic	Non-coding	eQTL
rs2065333	21:42459636	AsA	intergenic	Non-coding	eQTL
rs2066190	1:236876158	AsA	intron	Non-coding	eQTL
rs21140	20:14872404	AsA	intron	Non-coding
rs2159272	3:45788503	AsA	intron	Non-coding	eQTL
rs218311	2:171201354	AsA	intron	Non-coding	eQTL
rs2188355	16:23856455	AsA	intron	Non-coding	eQTL	HACER/GeneHancer
rs2205960*	1:173222336	AsA	intergenic	Non-coding
rs221899	14:71138551	AsA	intergenic	Non-coding	eQTL
rs2222996	21:39657904	AsA	intron	Non-coding	eQTL
rs2236949	3:50372610	AsA	intron	Non-coding	eQTL
rs223881*	16:57352654	AsA	intergenic	Non-coding	eQTL
rs2243263	5:132677607	AsA	intron	Non-coding	eQTL
rs2255852	1:160957255	AsA	intergenic	Non-coding	eQTL	HACER/GeneHancer
rs2267546	12:4636147	AsA	intron	Non-coding	eQTL
rs2269239	1:63643688	AsA	intron	Non-coding	eQTL
rs2269848	19:1076064	AsA	intron	Non-coding	eQTL
rs2276122	11:118094815	AsA	splice region variant	Non-coding	eQTL
rs2285110	22:37232105	AsA	intron	Non-coding	eQTL
rs228614	4:102657480	AsA	intron	Non-coding	eQTL
rs2286439	17:34272341	AsA	intergenic	Non-coding
rs2295591	6:136845333	AsA	intron	Non-coding
rs2300603	14:75539214	AsA	intron	Non-coding	eQTL
rs232771	1:58626087	AsA	intergenic	Non-coding	eQTL
rs2330523	7:53475580	AsA	intergenic	Non-coding
rs2344173	18:73819381	AsA	intergenic	Non-coding
rs2393372	12:117980886	AsA	intergenic	Non-coding
rs2404581	12:40246099	AsA	intron	Non-coding
rs2405523	1:224724232	AsA	intron	Non-coding	eQTL
rs2456449*	8:127180736	AsA	intron	Non-coding
rs2479406	1:55036999	AsA	intergenic	Non-coding	eQTL
rs2488326	10:32918569	AsA	intron	Non-coding	eQTL
rs2498644	6:139048457	AsA	intergenic	Non-coding	eQTL
rs252813	5:107398325	AsA	intron	Non-coding
rs2559658	10:77985511	AsA	intron	Non-coding	eQTL
rs2569016	5:103267431	AsA	intron	Non-coding	eQTL
rs2583523	4:115007036	AsA	intron	Non-coding	eQTL
rs266433*	5:72875888	AsA	intron	Non-coding	eQTL
rs2685723	2:81939591	AsA	intergenic	Non-coding
rs268706	5:33405491	AsA	intergenic	Non-coding	eQTL
rs2693889	2:6114620	AsA	intergenic	Non-coding
rs2704517	10:69762122	AsA	intergenic	Non-coding	eQTL
rs2705635	2:81764462	AsA	intergenic	Non-coding
rs2706682	17:67558173	AsA	intron	Non-coding
rs2728538	X:154796890	AsA	intron	Non-coding	eQTL
rs2735839	19:50861367	AsA	intergenic	Non-coding
rs2754244	6:87671503	AsA	intergenic	Non-coding	eQTL
rs2754986	X:92424130	AsA	intron	Non-coding
rs2819376	1:201962091	AsA	intron	Non-coding	eQTL
rs28376696	12:123365316	AsA	intron	Non-coding	eQTL	HACER/GeneHancer
rs2853676	5:1288432	AsA	intron	Non-coding	eQTL
rs2876900	7:50856998	AsA	intergenic	Non-coding
rs2883927	1:240444999	AsA	intron	Non-coding
rs2887945	3:27794436	AsA	intergenic	Non-coding
rs2889962	9:84747124	AsA	intron	Non-coding	eQTL
rs2968222	5:57632265	AsA	intergenic	Non-coding
rs3007738	1:241557243	AsA	intron	Non-coding	eQTL
rs304723	19:43598186	AsA	intron	Non-coding	eQTL
rs3110697	7:45915430	AsA	intron	Non-coding	eQTL
rs3116521	2:203916118	AsA	intergenic	Non-coding	eQTL
rs3125002	9:136510909	AsA	intron	Non-coding	eQTL
rs3134883	10:6058762	AsA	intron	Non-coding
rs3135695	7:74236235	AsA	intron	Non-coding	eQTL
rs336286	7:35260201	AsA	intergenic	Non-coding	eQTL
rs337514	12:62858411	AsA	intron	Non-coding
rs35099199	20:49791466	AsA	intergenic	Non-coding
rs35439826	3:27797796	AsA	non coding transcript exon variant	Non-coding	eQTL
rs35481031	3:50997194	AsA	intron	Non-coding	eQTL
rs35741664	16:11370918	AsA	intron	Non-coding	eQTL
rs360183	14:46633274	AsA	intergenic	Non-coding
rs370971	20:43742455	AsA	intergenic	Non-coding
rs3759095	12:56104154	AsA	intron	Non-coding
rs3761527	X:153903170	AsA	Intron	Non-coding	eQTL
rs3767502	1:201053970	AsA	intron	Non-coding	eQTL
rs3775536	4:47093696	AsA	intron	Non-coding
rs3785794	17:7102596	AsA	intron	Non-coding
rs3789602	1:113797129	AsA	intron	Non-coding
rs3795985	2:218400673	AsA	Intron	Non-coding	eQTL
rs3796531	4:56984680	AsA	intron	Non-coding	eQTL
rs3885668	2:10038352	AsA	intergenic	Non-coding	eQTL
rs3905634	10:11347401	AsA	intergenic	Non-coding
rs399867	7:159117938	AsA	intron	Non-coding	eQTL
rs4075359	8:9630303	AsA	intron	Non-coding	eQTL
rs4130885	1:73109392	AsA	intergenic	Non-coding	eQTL
rs413756	13:110491408	AsA	intron	Non-coding
rs424012	8:108142424	AsA	intergenic	Non-coding	eQTL
rs4273807	7:51327163	AsA	intergenic	Non-coding	eQTL	HACER/GeneHancer
rs4294053	7:156058930	AsA	intergenic	Non-coding
rs4312730	4:48180416	AsA	intron	Non-coding	eQTL
rs4323356	6:451373	AsA	intergenic	Non-coding
rs433875	20:44631646	AsA	intron	Non-coding
rs4375232	1:215097060	AsA	intron	Non-coding	eQTL
rs4395027	15:93110051	AsA	intergenic	Non-coding
rs4440829	1:4020720	AsA	intergenic	Non-coding
rs4440941	10:53154667	AsA	intergenic	Non-coding
rs4444271	14:104695125	AsA	intron	Non-coding	eQTL
rs4499095	12:124900968	AsA	intergenic	Non-coding	eQTL
rs4534498	10:132146918	AsA	intron	Non-coding	eQTL
rs455030	7:159225515	AsA	intergenic	Non-coding
rs455247	6:111346596	AsA	intron	Non-coding	eQTL
rs4558091	10:49113873	AsA	intron	Non-coding	eQTL
rs4621545	5:79777389	AsA	intron	Non-coding	eQTL
rs4648892*	1:23393692	AsA	intron	Non-coding	eQTL
rs4671642	2:65179343	AsA	intergenic	Non-coding
rs4678000*	3:122171888	AsA	intergenic	Non-coding	eQTL
rs4680870	3:27789604	AsA	intergenic	Non-coding
rs4682953	3:42184459	AsA	intron	Non-coding	eQTL
rs4690055*	4:2746936	AsA	intron	Non-coding	eQTL
rs4728142	7:128933913	AsA	intergenic	Non-coding	eQTL	HACER/GeneHancer
rs4731532*	7:128932712	AsA	intergenic	Non-coding	eQTL	HACER/GeneHancer
rs4737532	8:59025084	AsA	intron	Non-coding
rs4746554	10:66200705	AsA	intron	Non-coding
rs4750065	10:6187726	AsA	intron	Non-coding
rs4755422	11:35662336	AsA	intergenic	Non-coding	eQTL
rs4755450	11:36342025	AsA	intron	Non-coding	eQTL
rs4756119	11:34234830	AsA	intron	Non-coding
rs4760497	12:92789490	AsA	intron	Non-coding
rs4760593	12:128802675	AsA	intron	Non-coding	eQTL
rs4766489	12:109868540	AsA	intron	Non-coding	eQTL
rs4785326	16:49581676	AsA	intron	Non-coding
rs4821116	22:21619030	AsA	intron	Non-coding	eQTL
rs4833808	4:122071344	AsA	intergenic	Non-coding
rs4840565	8:11488036	AsA	intron	Non-coding	eQTL
rs4870268	6:154151192	AsA	intron	Non-coding
rs487642	6:52953255	AsA	intron	Non-coding	eQTL
rs4910170	11:10691885	AsA	intron	Non-coding	eQTL
rs4930043	11:2168753	AsA	intron	Non-coding	eQTL
rs4939486	11:61016637	AsA	intron	Non-coding
rs495558	6:70277497	AsA	intron	Non-coding	eQTL
rs4957300	5:40463637	AsA	non coding transcript exon variant	Non-coding	eQTL
rs4963768	12:24501342	AsA	intron	Non-coding
rs4977520	9:18655963	AsA	intron	Non-coding	eQTL
rs498679	6:106122200	AsA	intron	Non-coding
rs5020219	4:73170449	AsA	intron	Non-coding	eQTL
rs512535	2:21044910	AsA	intergenic	Non-coding	eQTL
rs515754	18:79586682	AsA	non coding transcript exon variant	Non-coding
rs515818	3:183134639	AsA	intron	Non-coding	eQTL
rs530389	3:119606705	AsA	intron	Non-coding	eQTL
rs550640	X:123394952	AsA	intron	Non-coding
rs55780475	X:89275066	AsA	intergenic	Non-coding
rs55859785	6:106162903	AsA	intron	Non-coding
rs566412	7:154743801	AsA	intron	Non-coding
rs57310779	2:100264155	AsA	intergenic	Non-coding
rs57348955	16:31174561	AsA	intergenic	Non-coding	eQTL	HACER/GeneHancer
rs57500105	14:87911680	AsA	intron	Non-coding	eQTL
rs5751621	22:23293187	AsA	intron	Non-coding	eQTL
rs5753220	22:30590363	AsA	intron	Non-coding	eQTL
rs57585717	7:28109636	AsA	intron	Non-coding	eQTL
rs5763688	22:29997514	AsA	intron	Non-coding	eQTL
rs587862	11:128725278	AsA	intron	Non-coding
rs5920818	X:100314162	AsA	intron	Non-coding	eQTL
rs5927375	X:35235002	AsA	intergenic	Non-coding	eQTL
rs5973024	X:29799493	AsA	intron	Non-coding
rs598786	2:140297511	AsA	intron	Non-coding
rs601356	1:207579205	AsA	intron	Non-coding	eQTL
rs606076	2:134536511	AsA	intron	Non-coding	eQTL
rs6062501	20:63710579	AsA	intron	Non-coding	eQTL
rs6072081	20:40632414	AsA	intergenic	Non-coding
rs6074046	20:46156292	AsA	intergenic	Non-coding	eQTL
rs6074973	20:1665745	AsA	intron	Non-coding
rs6094661	20:47325548	AsA	intron	Non-coding
rs61150131	11:118881469	AsA	intergenic	Non-coding
rs61334194	2:33477419	AsA	intron	Non-coding	eQTL
rs613791	11:118893342	AsA	intron	Non-coding	eQTL
rs61616683	22:39359768	AsA	intron	Non-coding	eQTL
rs62266700	3:119396685	AsA	intron	Non-coding	eQTL
rs630044	5:131922685	AsA	intron	Non-coding	eQTL
rs6437119	2:157898812	AsA	intron	Non-coding
rs6452345	5:26568134	AsA	intergenic	Non-coding
rs6461513	7:20724284	AsA	intron	Non-coding
rs6480640	10:72770449	AsA	intron	Non-coding	eQTL
rs6499640	16:53735765	AsA	intron	Non-coding	eQTL
rs6507823	18:48186667	AsA	intron	Non-coding
rs6517385	21:36861972	AsA	intron	Non-coding	eQTL
rs652944	12:9944193	AsA	intergenic	Non-coding	eQTL
rs6593993	1:204093864	AsA	intron	Non-coding
rs6642096	X:3047125	AsA	intron	Non-coding
rs6656609	1:114002809	AsA	intron	Non-coding	eQTL
rs6675994	1:42860418	AsA	intergenic	Non-coding	eQTL
rs6690453	1:242746191	AsA	intergenic	Non-coding
rs671188	11:102958726	AsA	intergenic	Non-coding
rs6731993	2:65414963	AsA	intron	Non-coding
rs6732469	2:128249887	AsA	intron	Non-coding	eQTL
rs6733999	2:105642841	AsA	intergenic	Non-coding
rs6741204	2:140216589	AsA	intergenic	Non-coding
rs6743559	2:4259627	AsA	intergenic	Non-coding
rs6806528	3:69203748	AsA	intron	Non-coding	eQTL
rs68171887	2:184526158	AsA	intergenic	Non-coding
rs6824845	4:164048536	AsA	intron	Non-coding
rs6842303	4:17852432	AsA	intron	Non-coding	eQTL
rs6861906	5:37075834	AsA	intergenic	Non-coding	eQTL
rs687670	2:135983330	AsA	intron	Non-coding	eQTL
rs6876997	5:134142020	AsA	intron	Non-coding	eQTL
rs6898651	5:159086823	AsA	intron	Non-coding	eQTL
rs6910968	6:27936403	AsA	intergenic	Non-coding	eQTL
rs6916301	6:27074479	AsA	intergenic	Non-coding	eQTL	HACER/GeneHancer
rs6934794	6:27551566	AsA	intergenic	Non-coding	eQTL
rs6940226	6:124520025	AsA	intron	Non-coding
rs6964720	7:75551049	AsA	intron	Non-coding	eQTL
rs6984782	8:56223330	AsA	intergenic	Non-coding	eQTL
rs6987649	8:42424116	AsA	intron	Non-coding	eQTL
rs7005823	8:25398068	AsA	intron	Non-coding	eQTL
rs7023146	9:5040163	AsA	intron	Non-coding	eQTL
rs7024096	9:22399694	AsA	intergenic	Non-coding	eQTL
rs7037277	9:21772065	AsA	intergenic	Non-coding
rs704409	3:64261153	AsA	intron	Non-coding
rs7062732	X:7680936	AsA	intron	Non-coding
rs70692	6:36736441	AsA	intergenic	Non-coding	eQTL
rs7108178	11:75833253	AsA	intron	Non-coding	eQTL
rs713743	22:27292374	AsA	intergenic	Non-coding
rs7184802	16:50322085	AsA	intron	Non-coding	eQTL
rs719927	11:91910941	AsA	intergenic	Non-coding
rs7218952	17:27869146	AsA	intron	Non-coding	eQTL
rs7224733	17:83046894	AsA	intron	Non-coding	eQTL
rs7225332	17:5821921	AsA	intron	Non-coding	eQTL
rs723586	16:11004522	AsA	intron	Non-coding	eQTL
rs7275515	21:44275860	AsA	intergenic	Non-coding	eQTL
rs72758110	9:120776068	AsA	intron	Non-coding	eQTL
rs72928026	6:90252386	AsA	intron	Non-coding
rs72974161	2:136044886	AsA	intergenic	Non-coding	eQTL
rs7300860	12:111316793	AsA	intron	Non-coding	eQTL
rs7306706	12:6106468	AsA	intron	Non-coding	eQTL
rs7321872	13:37672470	AsA	intron	Non-coding	eQTL
rs73296396	20:44557843	AsA	intron	Non-coding
rs73510898	19:10305768	AsA	intron	Non-coding	eQTL
rs73800142	6:159038898	AsA	intron	Non-coding	eQTL
rs7384058	7:129811104	AsA	intergenic	Non-coding	eQTL
rs74556031	6:20728142	AsA	intron	Non-coding
rs746098	2:52711977	AsA	intergenic	Non-coding
rs752280	2:173688707	AsA	intergenic	Non-coding
rs7536191	1:152811084	AsA	intergenic	Non-coding	eQTL
rs7568275*	2:191101726	AsA	intron	Non-coding	eQTL
rs7569284	2:113045986	AsA	intron	Non-coding	eQTL
rs757725	7:149812893	AsA	intron	Non-coding	eQTL
rs7579944	2:30222160	AsA	intergenic	Non-coding
rs75829476	1:192349154	AsA	intron	Non-coding
rs7588196	2:43133823	AsA	intergenic	Non-coding
rs7607205	2:210624379	AsA	intron	Non-coding	eQTL
rs7629068	3:60234758	AsA	intron	Non-coding
rs7653027	3:16978365	AsA	intron	Non-coding	eQTL
rs7678588	4:117742166	AsA	intergenic	Non-coding	eQTL
rs7699654	4:10711145	AsA	intergenic	Non-coding
rs7725218	5:1282299	AsA	intron	Non-coding
rs7726414*	5:134096143	AsA	intergenic	Non-coding	eQTL	HACER/GeneHancer
rs77278484	9:122997743	AsA	intron	Non-coding
rs77279327	6:127913847	AsA	intron	Non-coding
rs7740927	6:146677098	AsA	intron	Non-coding
rs77552606	20:63679776	AsA	intron	Non-coding	eQTL
rs7761159	6:167106419	AsA	intron	Non-coding	eQTL
rs7779475	7:149236851	AsA	intergenic	Non-coding	eQTL
rs78146216	11:118887205	AsA	intron	Non-coding
rs7851766	9:653505	AsA	intron	Non-coding	eQTL
rs7858600	9:102764080	AsA	intergenic	Non-coding
rs7928668	11:117929208	AsA	intron	Non-coding	eQTL
rs79490407	5:142086559	AsA	intergenic	Non-coding	eQTL
rs7965927	12:118571553	AsA	intergenic	Non-coding
rs7977617	12:104354059	AsA	intergenic	Non-coding	eQTL
rs798000	1:116738074	AsA	intergenic	Non-coding	eQTL
rs7993355	13:66749396	AsA	intron	Non-coding
rs8005252	14:35356230	AsA	intergenic	Non-coding	eQTL
rs80120393	1:198689353	AsA	intron	Non-coding
rs8012888	14:106218971	AsA	intergenic	Non-coding
rs803125	17:40581127	AsA	intergenic	Non-coding	eQTL	HACER/GeneHancer
rs8031532	15:88815098	AsA	intron	Non-coding
rs8042800	15:59558601	AsA	intergenic	Non-coding
rs8060368	16:27401093	AsA	intergenic	Non-coding	eQTL
rs8064192	16:55132009	AsA	intergenic	Non-coding
rs8080957	17:80608893	AsA	intron	Non-coding	eQTL
rs814586	5:10531886	AsA	intergenic	Non-coding
rs876109	1:24946797	AsA	intron	Non-coding	eQTL
rs884708	13:111362756	AsA	intergenic	Non-coding	eQTL
rs888989	5:151051469	AsA	intron	Non-coding	eQTL
rs898329	10:60287524	AsA	intron	Non-coding	eQTL
rs902169	12:124098900	AsA	intron	Non-coding	eQTL
rs908858	1:221709883	AsA	intron	Non-coding
rs9291304	4:47127439	AsA	intron	Non-coding	eQTL
rs9291474	4:10969187	AsA	intergenic	Non-coding	eQTL
rs929192	7:89405629	AsA	intergenic	Non-coding
rs9367646*	6:55601574	AsA	intergenic	Non-coding	eQTL
rs9381707	6:48949646	AsA	intergenic	Non-coding	eQTL
rs9385445	6:127994206	AsA	intron	Non-coding
rs9405680	6:449281	AsA	intergenic	Non-coding
rs9465874	6:20737123	AsA	intron	Non-coding
rs9469857	6:34752016	AsA	intergenic	Non-coding	eQTL	HACER/GeneHancer
rs9494894	6:137907383	AsA	intergenic	Non-coding	eQTL
rs9516021	13:92226403	AsA	intron	Non-coding
rs9534986	13:48193196	AsA	intergenic	Non-coding
rs9581788	13:26934001	AsA	intergenic	Non-coding
rs9585057	13:99431405	AsA	non coding transcript exon variant	Non-coding	eQTL	HACER/GeneHancer
rs960709	5:151081488	AsA	intron	Non-coding	eQTL
rs961253	20:6423634	AsA	intergenic	Non-coding
rs9614123	22:29975361	AsA	intron	Non-coding	eQTL
rs9630200	11:120705136	AsA	intron	Non-coding	eQTL
rs9644595	8:16554275	AsA	intron	Non-coding
rs9651118*	1:11802157	AsA	intron	Non-coding	eQTL
rs971779	12:65788675	AsA	intron	Non-coding	eQTL
rs978639	8:94214465	AsA	intron	Non-coding	eQTL
rs9815073	3:188397894	AsA	intron	Non-coding
rs9832001	3:178643995	AsA	intron	Non-coding
rs9851386	3:175047120	AsA	intron	Non-coding
rs9855065	3:119411294	AsA	intron	Non-coding	eQTL
rs9901869	17:47497840	AsA	intergenic	Non-coding	eQTL
rs9905728	17:17661209	AsA	intergenic	Non-coding	eQTL
rs990887	12:59152231	AsA	intergenic	Non-coding
rs9923967	16:75254286	AsA	intron	Non-coding	eQTL
rs999605	7:51022368	AsA	intron	Non-coding	eQTL
rs10052539	5:92459013	AsA	lncRNA	Non-coding RNA
rs10203477	2:60877850	AsA	lncRNA	Non-coding RNA	eQTL
rs10460003	18:12747013	AsA	lncRNA	Non-coding RNA	eQTL
rs10801129	1:192552461	AsA	lncRNA	Non-coding RNA	eQTL	HACER/GeneHancer
rs10878749	12:68113359	AsA	lncRNA	Non-coding RNA	eQTL
rs10991725	9:90958576	AsA	lncRNA	Non-coding RNA	eQTL	HACER/GeneHancer
rs10995309	10:62801118	AsA	lncRNA	Non-coding RNA	eQTL
rs11030875	11:29924160	AsA	lncRNA	Non-coding RNA
rs1111693	13:40453366	AsA	lncRNA	Non-coding RNA
rs112021726	5:40502876	AsA	lncRNA	Non-coding RNA	eQTL
rs11586962	1:244024853	AsA	lncRNA	Non-coding RNA
rs11753807	6:90321486	AsA	lncRNA	Non-coding RNA
rs11764334	7:106606698	AsA	lncRNA	Non-coding RNA
rs11773945	8:128461433	AsA	lncRNA	Non-coding RNA
rs11789884	9:14448319	AsA	lncRNA	Non-coding RNA
rs11847111	14:30216302	AsA	lncRNA	Non-coding RNA	eQTL
rs11952467	5:39912522	AsA	lncRNA	Non-coding RNA	eQTL
rs12096737*	1:226088853	AsA	lncRNA	Non-coding RNA	eQTL
rs12261850	10:6914224	AsA	lncRNA	Non-coding RNA
rs12269979	11:87960152	AsA	lncRNA	Non-coding RNA
rs12573430	10:79041189	AsA	lncRNA	Non-coding RNA	eQTL
rs12750006	1:38066073	AsA	lncRNA	Non-coding RNA
rs12963692	18:73923961	AsA	lncRNA	Non-coding RNA
rs1459042	6:21236316	AsA	lncRNA	Non-coding RNA
rs1484481	2:66009628	AsA	lncRNA	Non-coding RNA
rs1585576	4:178004870	AsA	lncRNA	Non-coding RNA	eQTL
rs1666795	5:8539701	AsA	lncRNA	Non-coding RNA	eQTL
rs16822996	3:153671981	AsA	lncRNA	Non-coding RNA	eQTL
rs16830407	2:198760429	AsA	lncRNA	Non-coding RNA
rs16905838	8:136412224	AsA	lncRNA	Non-coding RNA
rs17005992	4:122662460	AsA	lncRNA	Non-coding RNA	eQTL
rs17124028	14:88078808	AsA	lncRNA	Non-coding RNA	eQTL
rs17249487	8:74149115	AsA	lncRNA	Non-coding RNA	eQTL
rs17585578	8:16877938	AsA	lncRNA	Non-coding RNA
rs17645346	5:135904064	AsA	lncRNA	Non-coding RNA	eQTL
rs17744605	18:32538805	AsA	lncRNA	Non-coding RNA
rs1857437	9:19881866	AsA	lncRNA	Non-coding RNA
rs1887250	1:82488677	AsA	lncRNA	Non-coding RNA
rs1978421	5:160456210	AsA	lncRNA	Non-coding RNA	eQTL	HACER/GeneHancer
rs2051275	21:25357150	AsA	lncRNA	Non-coding RNA	eQTL
rs224121	10:62687592	AsA	lncRNA	Non-coding RNA		HACER/GeneHancer
rs2280381	16:85985027	AsA	lncRNA	Non-coding RNA	eQTL	HACER/GeneHancer
rs2340713	16:5021669	AsA	lncRNA	Non-coding RNA	eQTL
rs2371516	12:97051539	AsA	lncRNA	Non-coding RNA
rs241001	6:111258795	AsA	lncRNA	Non-coding RNA	eQTL
rs2431697*	5:160452971	AsA	lncRNA	Non-coding RNA	eQTL	HACER/GeneHancer
rs2556560	15:44529645	AsA	lncRNA	Non-coding RNA	eQTL
rs2697325	2:145198076	AsA	lncRNA	Non-coding RNA	eQTL
rs285476	1:165513934	AsA	lncRNA	Non-coding RNA	eQTL
rs305094	16:85944499	AsA	lncRNA	Non-coding RNA
rs372813	10:130442933	AsA	lncRNA	Non-coding RNA
rs414031	5:174933214	AsA	lncRNA	Non-coding RNA
rs4275832	15:97390145	AsA	lncRNA	Non-coding RNA
rs4419828	8:125513821	AsA	lncRNA	Non-coding RNA
rs4422297	3:64719184	AsA	lncRNA	Non-coding RNA	eQTL
rs4979521	9:115360349	AsA	lncRNA	Non-coding RNA	eQTL
rs4983191	14:26748337	AsA	lncRNA	Non-coding RNA
rs5022837	4:132617351	AsA	lncRNA	Non-coding RNA
rs522833	3:187959592	AsA	lncRNA	Non-coding RNA
rs6134366	20:11812314	AsA	lncRNA	Non-coding RNA	eQTL
rs620438	13:63253067	AsA	lncRNA	Non-coding RNA	eQTL
rs6808518	3:160012951	AsA	lncRNA	Non-coding RNA	eQTL
rs6869688*	5:159456019	AsA	lncRNA	Non-coding RNA
rs692890	3:159981785	AsA	lncRNA	Non-coding RNA	eQTL
rs7102093	11:115584367	AsA	lncRNA	Non-coding RNA
rs7135334	12:70039414	AsA	lncRNA	Non-coding RNA	eQTL
rs7175787	15:100858595	AsA	lncRNA	Non-coding RNA		HACER/GeneHancer
rs72976788	6:126845098	AsA	lncRNA	Non-coding RNA	eQTL
rs749305	15:24810131	AsA	lncRNA	Non-coding RNA	eQTL
rs7675104	4:130419213	AsA	lncRNA	Non-coding RNA
rs7969592	12:68185869	AsA	lncRNA	Non-coding RNA
rs7988075	13:42371436	AsA	lncRNA	Non-coding RNA	eQTL
rs806321	13:50267187	AsA	lncRNA	Non-coding RNA	eQTL	HACER/GeneHancer
rs849330	7:28220693	AsA	lncRNA	Non-coding RNA	eQTL
rs871982	8:16741131	AsA	lncRNA	Non-coding RNA
rs919037	8:63934853	AsA	lncRNA	Non-coding RNA
rs9310860	3:28022297	AsA	lncRNA	Non-coding RNA
rs9494892	6:137902352	AsA	lncRNA	Non-coding RNA	eQTL
rs9533618	13:43798977	AsA	lncRNA	Non-coding RNA	eQTL	HACER/GeneHancer
rs9533737	13:43994752	AsA	lncRNA	Non-coding RNA	eQTL
rs954431	15:38674564	AsA	lncRNA	Non-coding RNA
rs9603697	13:40209186	AsA	lncRNA	Non-coding RNA
rs1005283	20:45348974	AsA	promoter	Regulatory	eQTL
rs1029561	7:26593409	AsA	PFR	Regulatory	eQTL
rs10762485	10:71859671	AsA	PFR	Regulatory	eQTL	HACER/GeneHancer
rs11033004	11:35106031	AsA	PFR	Regulatory
rs11069363	13:99434025	AsA	promoter	Regulatory	eQTL
rs11071657	15:62141763	AsA	PFR	Regulatory	eQTL
rs11085824	19:12890733	AsA	TFBS	Regulatory	eQTL
rs1160119	2:134018384	AsA	enhancer	Regulatory
rs11668429	19:10505627	AsA	PFR	Regulatory	eQTL
rs11785067	8:10564457	AsA	PFR	Regulatory	eQTL
rs12087257	1:197909571	AsA	CTCF binding site	Regulatory	eQTL
rs12574073	11:128449583	AsA	PFR	Regulatory
rs13012920	2:180943401	AsA	enhancer	Regulatory
rs13252899*	8:144350943	AsA	PFR	Regulatory	eQTL
rs137685	22:39343623	AsA	TFBS	Regulatory	eQTL	HACER/GeneHancer
rs1471400	4:87853095	AsA	CTCF binding site	Regulatory	eQTL
rs16967039	15:38588219	AsA	PFR	Regulatory
rs1796013	12:116441671	AsA	PFR	Regulatory
rs1864174	5:83034532	AsA	PFR	Regulatory	eQTL
rs1932648	9:84255158	AsA	PFR	Regulatory	eQTL
rs1957108	14:35377057	AsA	PFR	Regulatory	eQTL
rs2065796	13:20219730	AsA	PFR	Regulatory
rs2128406	3:65114322	AsA	OCR	Regulatory
rs2178835	21:39112030	AsA	PFR	Regulatory
rs223889	16:57358329	AsA	promoter	Regulatory	eQTL
rs2357570	8:66005760	AsA	PFR	Regulatory	eQTL
rs2640607	12:57637249	AsA	CTCF binding site	Regulatory	eQTL
rs2736335	8:11483978	AsA	TFBS	Regulatory	eQTL	HACER/GeneHancer
rs2785202	11:35063288	AsA	PFR	Regulatory	eQTL	HACER/GeneHancer
rs2882969	2:203781465	AsA	PFR	Regulatory	eQTL
rs353589	11:35099679	AsA	PFR	Regulatory	eQTL	HACER/GeneHancer
rs35373757	4:26028739	AsA	TFBS	Regulatory	eQTL
rs3754094	1:198638198	AsA	promoter	Regulatory
rs4285698	1:206740107	AsA	PFR	Regulatory
rs4385425	7:50267738	AsA	promoter	Regulatory	eQTL
rs4680899	3:28078149	AsA	PFR	Regulatory
rs4921293	5:160501869	AsA	PFR	Regulatory
rs56377341	11:2187438	AsA	TFBS	Regulatory
rs5750398	22:37219171	AsA	promoter	Regulatory	eQTL
rs59998610	2:68419639	AsA	PFR	Regulatory	eQTL	HACER/GeneHancer
rs6429366	1:242603703	AsA	enhancer	Regulatory
rs6509546	19:51515220	AsA	CTCF binding site	Regulatory	eQTL
rs6548238	2:634905	AsA	TFBS	Regulatory	eQTL	HACER/GeneHancer
rs67482294	19:18294806	AsA	promoter	Regulatory	eQTL
rs6856121	4:12118236	AsA	PFR	Regulatory
rs6966824	7:15158964	AsA	enhancer	Regulatory
rs73191659	7:107835346	AsA	PFR	Regulatory	eQTL
rs73366469*	7:74619286	AsA	enhancer	Regulatory	eQTL
rs74060136	14:68782412	AsA	promoter	Regulatory
rs743636	X:152914199	AsA	CTCF binding site	Regulatory	eQTL
rs844649	1:173255204	AsA	PFR	Regulatory
rs854666	17:36030108	AsA	PFR	Regulatory	eQTL
rs9315093	13:31011791	AsA	PFR	Regulatory
rs9323913	14:94680973	AsA	TFBS	Regulatory
rs9328529	9:131367703	AsA	PFR	Regulatory
rs2476601	1:113834946	EA	missense	Coding	eQTL
rs12142199	1:1313807	EA	3'UTR	Coding
rs928596	1:155978084	EA	5'UTR	Coding
rs1801274	1:161509955	EA	missense	Coding
rs1053093	1:183935939	EA	3'UTR	Coding
rs10916668	1:19906593	EA	missense	Coding	eQTL
rs17617	1:207480050	EA	missense	Coding
rs4844600	1:207505962	EA	missense	Coding
rs196432	1:24535214	EA	missense	Coding	eQTL
rs989767	10:19817007	EA	5'UTR	Coding
rs2228054	11:117993398	EA	3'UTR	Coding
rs7939069	11:47666907	EA	Stop gained/nonsense	Coding
rs968567	11:61828092	EA	5'UTR	Coding	eQTL
rs4944946	11:71448383	EA	5'UTR	Coding
rs11235715	11:73296809	EA	synonymous	Coding
rs11612569	12:101407031	EA	5'UTR	Coding
rs2230776	12:121263878	EA	synonomous	Coding	eQTL
rs1059312	12:128794319	EA	synonomous	Coding	eQTL
rs1990313	12:4626920	EA	missense	Coding
rs7787	13:20723059	EA	3'UTR	Coding	eQTL
rs11647067	16:23079657	EA	3'UTR	Coding	eQTL
rs7500321	16:28965699	EA	3'UTR	Coding	eQTL
rs1143679	16:31265490	EA	missense	Coding
rs238224	17:4960115	EA	3'UTR	Coding	eQTL
rs3785437	17:75910141	EA	3'UTR	Coding	eQTL
rs9303891	18:213151	EA	3'UTR	Coding
rs7241191	18:69856217	EA	3'UTR	Coding	eQTL
rs34536443	19:10352442	EA	missense	Coding
rs7249065	19:1112944	EA	synonomous	Coding	eQTL
rs34006827	19:35858834	EA	synonymous	Coding
rs230261	19:35872568	EA	synonomous	Coding	eQTL
rs7252175	19:45629998	EA	missense	Coding
rs281392	19:48661695	EA	synonomous	Coding	eQTL
rs724710	2:111150114	EA	3'UTR	Coding
rs35667974	2:162268127	EA	missense	Coding
rs7566538	2:240715541	EA	3'UTR	Coding
rs10933559	2:241468331	EA	synonomous	Coding	eQTL
rs2287339	2:53765456	EA	synonymous	Coding
rs6032198	20:45447208	EA	3'UTR	Coding
rs7679	20:45947863	EA	3'UTR	Coding	eQTL
rs464694	22:21447200	EA	3'UTR	Coding	eQTL
rs1132200	3:119431989	EA	missense	Coding	eQTL
rs1131265	3:119503609	EA	synonymous	Coding
rs35370245	3:197044683	EA	synonymous	Coding
rs11539148	3:49101377	EA	missense	Coding
rs10516487	4:101829919	EA	missense	Coding
rs3733345	4:960459	EA	3'UTR	Coding	eQTL
rs79074797	6:111268561	EA	3'UTR	Coding	eQTL
rs2230926	6:137874929	EA	missense	Coding
rs11755393	6:34856859	EA	missense	Coding	eQTL
rs13205210	6:34864079	EA	missense	Coding	eQTL
rs1194	6:35295778	EA	3'UTR	Coding	eQTL
rs2229524	6:85489525	EA	missense	Coding	eQTL
rs11171	7:100888489	EA	synonymous	Coding
rs10271373	7:139045049	EA	3'UTR	Coding	eQTL
rs2953898	8:56068244	EA	3'UTR	Coding	eQTL
rs1051624	8:94130944	EA	missense	Coding
rs2241003	9:120904499	EA	3'UTR	Coding	eQTL
rs3739817	9:127824409	EA	synonymous	Coding
rs11145974	9:136422292	EA	3'UTR	Coding	eQTL
rs1052690	9:83643770	EA	missense	Coding
rs2095731	1:111491854	EA	Intron	Non-coding
rs4644492	1:112478596	EA	intron	Non-coding	eQTL
rs1237290	1:113592525	EA	intron	Non-coding	eQTL
rs6679677	1:113761186	EA	intergenic	Non-coding	eQTL
rs9887785	1:116714075	EA	Intron	Non-coding
rs835574	1:119920607	EA	Intron	Non-coding
rs4579751	1:14027816	EA	Intron	Non-coding
rs17362529	1:147765830	EA	Intron	Non-coding
rs6663448	1:152922151	EA	intergenic	Non-coding	eQTL
rs11804305	1:154452021	EA	intron	Non-coding	eQTL
rs4971066	1:155133406	EA	Intron	Non-coding
rs9427315	1:157801238	EA	Intron	Non-coding
rs3766374	1:160750764	EA	Intron	Non-coding
rs116660017	1:161499981	EA	intergenic	Non-coding	eQTL	HACER
rs10800309	1:161502368	EA	intergenic	Non-coding	eQTL
rs7540556	1:169562204	EA	intron	Non-coding	eQTL
rs10798176	1:172706385	EA	Intergenic	Non-coding		HACER
rs2205960	1:173222336	EA	Intergenic	Non-coding
rs10753074	1:173377204	EA	Intergenic	Non-coding
rs10922144	1:196854170	EA	intron	Non-coding	eQTL
rs12408855	1:19958381	EA	Intergenic	Non-coding
rs10800816	1:202156235	EA	intron	Non-coding	eQTL
rs12145347	1:204275345	EA	Intron	Non-coding
rs3122605	1:206781696	EA	Intergenic	Non-coding
rs17546779	1:215058065	EA	Intron	Non-coding
rs6700189	1:226072106	EA	Intron	Non-coding
rs6673129	1:2271335	EA	Intron	Non-coding
rs16858884	1:233223838	EA	Intron	Non-coding
rs2891663	1:235870974	EA	Intron	Non-coding
rs6673121	1:235877648	EA	Intron	Non-coding
rs9428886	1:241691507	EA	Intron	Non-coding
rs12743484	1:26009438	EA	intergenic	Non-coding	eQTL	HACER
rs114800103	1:2861494	EA	Intergenic	Non-coding
rs1372372	1:29648100	EA	Intergenic	Non-coding
rs10889449	1:38185936	EA	Intergenic	Non-coding
rs2982846	1:51813978	EA	intron	Non-coding	eQTL
rs34743561	1:51869424	EA	Intron	Non-coding
rs4927193	1:55044199	EA	Intron	Non-coding
rs10889681	1:67333487	EA	intron	Non-coding	eQTL
rs3790564	1:67340771	EA	intron	Non-coding	eQTL
rs10889687	1:67444099	EA	intergenic	Non-coding	eQTL
rs7522008	1:77119161	EA	intron	Non-coding	eQTL
rs2044264	1:88500115	EA	Intron	Non-coding
rs11803383	1:92445799	EA	Intergenic	Non-coding
rs6662618	1:92469854	EA	intergenic	Non-coding	eQTL
rs12738833	1:92653561	EA	intron	Non-coding	eQTL
rs11164848	1:92955553	EA	Intron	Non-coding
rs17100664	1:98118847	EA	Intergenic	Non-coding
rs116818286	1:98130791	EA	Intergenic	Non-coding
rs1350176	1:99029579	EA	Intron	Non-coding
rs12248123	10:102975609	EA	intron	Non-coding	eQTL
rs9783215	10:11223393	EA	Intron	Non-coding
rs11598094	10:122347530	EA	intergenic	Non-coding	eQTL
rs7916519	10:23177805	EA	Intergenic	Non-coding
rs2928403	10:48810374	EA	intron	Non-coding	eQTL
rs2663054	10:48893932	EA	Intron	Non-coding
rs1913517	10:48911009	EA	Intron	Non-coding
rs1670807	10:54922465	EA	Intron	Non-coding
rs2891551	10:54927865	EA	Intron	Non-coding
rs17805636	10:60206610	EA	Intron	Non-coding
rs2787733	10:61488649	EA	Intergenic	Non-coding
rs2256597	10:61503536	EA	intergenic	Non-coding	eQTL
rs9415635	10:61993723	EA	Intron	Non-coding
rs12764378	10:62040245	EA	Intron	Non-coding
rs116967545	10:62744071	EA	Intron	Non-coding
rs17813747	10:63406910	EA	Intron	Non-coding
rs112123005	10:6430530	EA	Intron	Non-coding
rs10761901	10:65045258	EA	Intergenic	Non-coding
rs113304138	10:6522315	EA	Intron	Non-coding
rs7915387	10:71250267	EA	intron	Non-coding	eQTL
rs4363498	10:7783567	EA	intron	Non-coding	eQTL
rs7900818	10:82334296	EA	Intron	Non-coding
rs3862550	10:82335015	EA	Intron	Non-coding
rs6586128	10:88374504	EA	Intron	Non-coding
rs115333320	11:103505267	EA	Intergenic	Non-coding
rs501192	11:105029658	EA	Intron	Non-coding
rs526151	11:116366058	EA	Intergenic	Non-coding
rs6589566	11:116781707	EA	intron	Non-coding	eQTL
rs688161	11:118807001	EA	Intergenic	Non-coding		HACER
rs12575600	11:128454974	EA	Intron	Non-coding
rs633040	11:131861532	EA	Intron	Non-coding
rs7114131	11:14708787	EA	Intron	Non-coding
rs11024600	11:18274263	EA	intergenic	Non-coding	eQTL
rs7104239	11:2217575	EA	Intergenic	Non-coding
rs12290504	11:25988309	EA	Intergenic	Non-coding
rs500600	11:30459510	EA	intron	Non-coding	eQTL
rs507230	11:35107625	EA	Intergenic	Non-coding
rs7114911	11:42568107	EA	Intergenic	Non-coding
rs4547082	11:42602645	EA	Intergenic	Non-coding
rs4963128	11:589564	EA	intron	Non-coding	eQTL
rs2396545	11:601785	EA	intron	Non-coding	eQTL
rs511580	11:61068124	EA	Intergenic	Non-coding
rs11246217	11:623765	EA	Intron	Non-coding
rs645078	11:64367826	EA	intron	Non-coding	eQTL
rs4930194	11:64542619	EA	Intergenic	Non-coding
rs12801636	11:65623846	EA	intergenic	Non-coding	eQTL
rs12417865	11:69546618	EA	Intergenic	Non-coding
rs497356	11:69552407	EA	Intergenic	Non-coding
rs12422045	11:71443774	EA	intron	Non-coding	eQTL
rs4459332	11:72797222	EA	Intron	Non-coding
rs7946044	11:78579392	EA	Intron	Non-coding
rs61883873	11:78580147	EA	Intron	Non-coding
rs2156832	11:81551992	EA	Intron	Non-coding
rs1894147	11:81566879	EA	Intergenic	Non-coding
rs12281485	11:95603652	EA	Intron	Non-coding
rs10735418	12:106949598	EA	intergenic	Non-coding	eQTL
rs17630235	12:112153882	EA	intergenic	Non-coding	eQTL
rs7970893	12:112952874	EA	intron	Non-coding	eQTL
rs16946868	12:116629982	EA	Intergenic	Non-coding
rs113420846	12:116632853	EA	Intergenic	Non-coding
rs2541117	12:11678274	EA	Intron	Non-coding
rs904661	12:118144055	EA	intron	Non-coding	eQTL
rs11065513	12:121262302	EA	Intron	Non-coding
rs116912920	12:123215264	EA	Intron	Non-coding
rs11059927	12:128809788	EA	intron	Non-coding	eQTL
rs1385374	12:128816149	EA	intron	Non-coding	eQTL
rs10773782	12:130425392	EA	Intron	Non-coding
rs2220168	12:26505546	EA	Intron	Non-coding
rs11050953	12:30559037	EA	Intergenic	Non-coding
rs12322502	12:30568907	EA	Intergenic	Non-coding
rs7311756	12:39976371	EA	Intron	Non-coding
rs3925535	12:40088092	EA	intron	Non-coding	eQTL
rs11181779	12:42888706	EA	Intergenic	Non-coding
rs17105765	12:53992208	EA	Intron	Non-coding
rs116844988	12:57554511	EA	Intron	Non-coding
rs1393988	12:60593582	EA	Intergenic	Non-coding
rs2654676	12:60607200	EA	Intergenic	Non-coding
rs6581431	12:61775905	EA	Intron	Non-coding
rs7486855	12:68044153	EA	Intron	Non-coding
rs11177019	12:68048711	EA	Intron	Non-coding
rs12298456	12:96897861	EA	intergenic	Non-coding	eQTL
rs11616341	13:101068677	EA	Intron	Non-coding
rs12865863	13:101069350	EA	Intron	Non-coding
rs9520836	13:108304715	EA	Intron	Non-coding
rs7982251	13:28335698	EA	Intron	Non-coding
rs7982957	13:28335733	EA	Intron	Non-coding
rs238353	13:42270188	EA	Intron	Non-coding
rs9568353	13:49907577	EA	Intergenic	Non-coding
rs4942903	13:50132066	EA	Intron	Non-coding
rs4885144	13:74010603	EA	Intergenic	Non-coding
rs696780	13:77067114	EA	Intron	Non-coding
rs1751036	13:95066411	EA	Intron	Non-coding
rs1189433	13:95086069	EA	Intron	Non-coding
rs285049	13:98108888	EA	Intergenic	Non-coding
rs285050	13:98110199	EA	Intergenic	Non-coding
rs7325747	13:99377678	EA	Intron	Non-coding
rs12148050	14:102797451	EA	Intron	Non-coding
rs2015407	14:102808210	EA	Intron	Non-coding
rs12588573	14:20678425	EA	Intergenic	Non-coding		HACER
rs10483515	14:39986367	EA	Intergenic	Non-coding
rs6574349	14:77031323	EA	Intron	Non-coding		HACER
rs12050151	14:80902473	EA	intron	Non-coding	eQTL
rs1952537	14:83787402	EA	Intergenic	Non-coding
rs1958442	14:83797557	EA	Intergenic	Non-coding
rs454425	14:87938371	EA	intron	Non-coding	eQTL
rs7150563	14:98296008	EA	Intergenic	Non-coding
rs7179733	15:32081490	EA	Intron	Non-coding
rs6492983	15:41143851	EA	intergenic	Non-coding	eQTL	HACER
rs965355	15:59767625	EA	Intron	Non-coding		HACER
rs1869486	15:60502608	EA	Intron	Non-coding
rs12916690	15:60692071	EA	Intron	Non-coding
rs35281701	15:69699715	EA	Intron	Non-coding
rs16953685	15:69741749	EA	Intron	Non-coding
rs1378942	15:74785026	EA	intron	Non-coding	eQTL	HACER
rs117626207	15:78905081	EA	Intron	Non-coding
rs2732159	15:83585510	EA	intron	Non-coding	eQTL
rs11074015	15:91727107	EA	Intergenic	Non-coding
rs9652601	16:11080508	EA	intron	Non-coding	eQTL
rs12599402	16:11096031	EA	intron	Non-coding	eQTL
rs78318981	16:11249165	EA	Intron	Non-coding
rs4513082	16:12784735	EA	Intron	Non-coding
rs4369667	16:25859468	EA	Intron	Non-coding
rs62057174	16:30655482	EA	Intron	Non-coding
rs8048448	16:30680887	EA	Intergenic	Non-coding
rs6565201	16:30735870	EA	Intron	Non-coding
rs7186889	16:50058380	EA	intron	Non-coding	eQTL
rs223881	16:57352654	EA	intergenic	Non-coding	eQTL
rs223883	16:57354818	EA	Intron	Non-coding
rs12444634	16:5737586	EA	Intron	Non-coding
rs1974876	16:58251299	EA	Intron	Non-coding
rs11076230	16:58255081	EA	Intron	Non-coding
rs17335437	16:62292810	EA	Intergenic	Non-coding
rs12918180	16:6514547	EA	Intron	Non-coding
rs8061145	16:65747835	EA	Intergenic	Non-coding
rs4783754	16:67324913	EA	Intron	Non-coding
rs2271293	16:67868167	EA	intron	Non-coding	eQTL
rs1170436	16:68573583	EA	intron	Non-coding	eQTL
rs11640251	16:70708633	EA	Intron	Non-coding
rs12597935	16:73113585	EA	Intron	Non-coding
rs4888360	16:75220686	EA	intron	Non-coding	eQTL
rs2136349	16:79327592	EA	Intergenic	Non-coding
rs11117431	16:85981710	EA	Intron	Non-coding		HACER
rs72807059	16:85988491	EA	Intron	Non-coding
rs1024580	17:12951199	EA	Intron	Non-coding
rs55873962	17:22176898	EA	Intron	Non-coding
rs113815962	17:27738430	EA	Intergenic	Non-coding
rs56114296	17:27783722	EA	Intron	Non-coding
rs8066255	17:38254553	EA	intron	Non-coding	eQTL
rs72832915	17:39678555	EA	Intron	Non-coding
rs4252665	17:39729130	EA	intergenic	Non-coding	eQTL
rs8079075	17:39854562	EA	Intron	Non-coding
rs726848	17:40719432	EA	intron	Non-coding	eQTL	HACER
rs12150495	17:42236412	EA	intron	Non-coding	eQTL
rs56228409	17:42767578	EA	intergenic	Non-coding	eQTL
rs74597067	17:43315891	EA	Intergenic	Non-coding		HACER
rs4474733	17:43356292	EA	intergenic	Non-coding	eQTL
rs183211	17:46710944	EA	intron	Non-coding	eQTL
rs7214635	17:4697725	EA	intron	Non-coding	eQTL
rs203102	17:51943839	EA	Intron	Non-coding
rs1292043	17:59856808	EA	intergenic	Non-coding	eQTL
rs930297	17:75408456	EA	intergenic	Non-coding	eQTL
rs894956	17:76930620	EA	Intron	Non-coding
rs17681910	18:13406060	EA	Intron	Non-coding
rs7240797	18:30213665	EA	Intergenic	Non-coding
rs8085075	18:35760285	EA	Intergenic	Non-coding
rs2959219	18:38418662	EA	Intergenic	Non-coding
rs9952980	18:45308832	EA	Intron	Non-coding
rs1472788	18:5209021	EA	Intron	Non-coding
rs73440898	18:58113886	EA	Intron	Non-coding
rs631574	18:7812194	EA	Intron	Non-coding
rs364418	18:7813241	EA	Intron	Non-coding
rs74908652	19:10312296	EA	intron	Non-coding	eQTL
rs34725611	19:10366391	EA	Intron	Non-coding
rs147622113	19:10661265	EA	Intron	Non-coding
rs2304087	19:10996457	EA	intron	Non-coding	eQTL
rs11673460	19:18080811	EA	Intron	Non-coding
rs425648	19:18091302	EA	intron	Non-coding	eQTL	HACER
rs12971295	19:18406521	EA	Intergenic	Non-coding
rs13344313	19:18406957	EA	intergenic	Non-coding	eQTL
rs12986413	19:2170955	EA	intron	Non-coding	eQTL
rs12978179	19:2172379	EA	Intron	Non-coding
rs10411749	19:29615062	EA	Intron	Non-coding
rs11671087	19:39271150	EA	intergenic	Non-coding	eQTL
rs7359953	19:39273073	EA	Intron	Non-coding
rs2082418	19:39274426	EA	Intron	Non-coding
rs16979595	19:44974124	EA	intron	Non-coding	eQTL
rs7248181	19:47084945	EA	Intron	Non-coding
rs2303108	19:47086638	EA	Intron	Non-coding
rs113867041	19:49384562	EA	Intron	Non-coding
rs58089667	19:54424853	EA	Intron	Non-coding
rs73066671	19:55185316	EA	intron	Non-coding	eQTL
rs56154925	19:55226430	EA	intergenic	Non-coding	eQTL
rs2061776	19:8137489	EA	Intron	Non-coding
rs2238573	19:945013	EA	Intron	Non-coding
rs73966422	2:100137627	EA	Intron	Non-coding
rs12712067	2:100147438	EA	Intron	Non-coding
rs1369481	2:100895497	EA	Intron	Non-coding
rs116101946	2:101778406	EA	Intron	Non-coding
rs12613330	2:102047999	EA	Intergenic	Non-coding
rs11681718	2:102434684	EA	intron	Non-coding	eQTL
rs3769503	2:105860829	EA	intron	Non-coding	eQTL
rs2723196	2:112932500	EA	intergenic	Non-coding	eQTL
rs3109154	2:132584956	EA	Intron	Non-coding
rs2460382	2:134256545	EA	Intron	Non-coding
rs10496726	2:134287679	EA	Intron	Non-coding
rs11887156	2:134308905	EA	Intron	Non-coding
rs12992815	2:135805678	EA	intron	Non-coding	eQTL
rs55634455	2:135836124	EA	Intron	Non-coding
rs12464087	2:15762788	EA	Intergenic	Non-coding
rs7580177	2:1689263	EA	intron	Non-coding	eQTL
rs746179	2:173161596	EA	intron	Non-coding	eQTL
rs2600694	2:174732104	EA	Intron	Non-coding
rs7606861	2:18302778	EA	Intron	Non-coding
rs10931167	2:185276686	EA	Intergenic	Non-coding
rs11685321	2:188532344	EA	intron	Non-coding	eQTL
rs4476350	2:18919100	EA	Intergenic	Non-coding
rs11096566	2:18921106	EA	Intergenic	Non-coding
rs932169	2:191064552	EA	Intron	Non-coding
rs7568275	2:191101726	EA	Intron	Non-coding
rs6738825	2:198032171	EA	intron	Non-coding	eQTL
rs3769433	2:200468278	EA	intron	Non-coding	eQTL
rs16837131	2:201309089	EA	intron	Non-coding	eQTL
rs2019097	2:201328740	EA	Intron	Non-coding
rs4666298	2:20220971	EA	Intron	Non-coding
rs6756819	2:20371912	EA	Intergenic	Non-coding
rs10197010	2:203875448	EA	Intergenic	Non-coding
rs1012525	2:206672949	EA	Intron	Non-coding
rs10197379	2:213196515	EA	Intergenic	Non-coding
rs13001747	2:213215069	EA	Intergenic	Non-coding
rs57545959	2:218182995	EA	Intergenic	Non-coding
rs13394788	2:228235251	EA	Intergenic	Non-coding
rs1609265	2:228276234	EA	Intergenic	Non-coding
rs2675954	2:232885917	EA	intron	Non-coding	eQTL
rs12692144	2:234539945	EA	Intergenic	Non-coding
rs7566072	2:235294498	EA	Intergenic	Non-coding
rs12474299	2:238765748	EA	Intergenic	Non-coding
rs114568253	2:25237494	EA	Intron	Non-coding
rs1355208	2:30222456	EA	Intergenic	Non-coding
rs2161070	2:41003158	EA	Intergenic	Non-coding
rs6756736	2:43331604	EA	Intron	Non-coding
rs1470475	2:4776483	EA	Intergenic	Non-coding
rs75096128	2:53758705	EA	Intron	Non-coding
rs10209543	2:557205	EA	Intergenic	Non-coding
rs16864190	2:5778284	EA	Intergenic	Non-coding
rs62149377	2:60759441	EA	intron	Non-coding	eQTL
rs2600669	2:61174161	EA	intergenic	Non-coding	eQTL
rs10197217	2:62269532	EA	intergenic	Non-coding	eQTL
rs2576837	2:64112143	EA	Intron	Non-coding
rs6743585	2:65328586	EA	Intron	Non-coding
rs2244364	2:65483194	EA	intron	Non-coding	eQTL	HACER
rs55869446	2:68359287	EA	Intron	Non-coding		HACER
rs1016350	2:68374684	EA	intron	Non-coding	eQTL
rs13000817	2:70046575	EA	intron	Non-coding	eQTL
rs17759986	2:84675559	EA	Intron	Non-coding
rs6133922	20:10420425	EA	Intron	Non-coding
rs750402	20:32658764	EA	intron	Non-coding	eQTL
rs209665	20:33541083	EA	intron	Non-coding	eQTL
rs209677	20:33552481	EA	Intron	Non-coding
rs6088765	20:35211477	EA	intron	Non-coding	eQTL	HACER
rs2425223	20:36373117	EA	Intron	Non-coding
rs8116375	20:43388433	EA	Intron	Non-coding
rs6073958	20:45923216	EA	Intron	Non-coding
rs4810485	20:46119308	EA	intron	Non-coding	eQTL
rs562954	20:49475539	EA	intron	Non-coding	eQTL
rs6126200	20:51263325	EA	Intergenic	Non-coding
rs1546913	20:57578979	EA	Intergenic	Non-coding
rs7264711	20:8650297	EA	Intron	Non-coding
rs2277802	21:42409237	EA	intron	Non-coding	eQTL
rs9784212	21:44279896	EA	Intergenic	Non-coding
rs17413405	22:28454628	EA	Intron	Non-coding
rs73161005	22:29747251	EA	intron	Non-coding	eQTL
rs11705183	22:39352366	EA	intron	Non-coding	eQTL
rs2958647	22:39895135	EA	Intron	Non-coding
rs533852	3:101275653	EA	intron	Non-coding	eQTL
rs1707603	3:101928244	EA	Intergenic	Non-coding		HACER
rs9861188	3:117731108	EA	Intron	Non-coding
rs1534154	3:119592183	EA	intergenic	Non-coding	eQTL
rs4678000	3:122171888	EA	Intergenic	Non-coding
rs17036143	3:12253228	EA	intergenic	Non-coding	eQTL
rs78481160	3:159980382	EA	Intron	Non-coding
rs1983208	3:162036321	EA	Intergenic	Non-coding
rs9884026	3:162043990	EA	Intergenic	Non-coding
rs7639882	3:16943780	EA	Intron	Non-coding
rs1997392	3:169791864	EA	Intron	Non-coding
rs559311	3:170733798	EA	Intron	Non-coding
rs9880289	3:171213910	EA	Intron	Non-coding
rs13095186	3:187976979	EA	Intergenic	Non-coding
rs4686912	3:187984423	EA	Intergenic	Non-coding
rs9827931	3:21257148	EA	Intergenic	Non-coding
rs6780105	3:25262214	EA	Intron	Non-coding
rs376072	3:28034792	EA	Intron	Non-coding
rs9821576	3:29886828	EA	Intron	Non-coding
rs9855205	3:45894206	EA	Intron	Non-coding
rs9823523	3:45895625	EA	Intron	Non-coding
rs62262116	3:49963719	EA	intron	Non-coding	eQTL
rs79821347	3:50494404	EA	Intron	Non-coding
rs7625006	3:51335509	EA	intron	Non-coding	eQTL
rs357999	3:55082476	EA	Intergenic	Non-coding
rs4283545	3:57166730	EA	Intron	Non-coding
rs9311929	3:65009882	EA	intron	Non-coding	eQTL
rs10510388	3:8215887	EA	Intron	Non-coding
rs4426778	4:101859567	EA	Intron	Non-coding
rs4355385	4:10565335	EA	Intron	Non-coding
rs61794854	4:10620968	EA	Intron	Non-coding
rs56042874	4:113795208	EA	Intergenic	Non-coding
rs71606243	4:121949298	EA	Intron	Non-coding
rs1121242	4:122406061	EA	Intron	Non-coding
rs11724582	4:122470309	EA	Intergenic	Non-coding
rs907715	4:122613898	EA	Intron	Non-coding
rs4580644	4:15783578	EA	intron	Non-coding	eQTL
rs1860598	4:17655737	EA	Intron	Non-coding
rs13123614	4:23636476	EA	intron	Non-coding	eQTL
rs4293757	4:30941587	EA	Intron	Non-coding
rs4974949	4:39812444	EA	Intergenic	Non-coding
rs73245892	4:46914781	EA	Intron	Non-coding
rs7439087	4:47394983	EA	Intron	Non-coding
rs2055802	4:48208988	EA	Intron	Non-coding
rs7692950	4:48217324	EA	Intron	Non-coding
rs4234726	4:6271161	EA	intron	Non-coding	eQTL
rs11722709	4:64910111	EA	Intergenic	Non-coding
rs907526	4:7083108	EA	intergenic	Non-coding	eQTL
rs1441904	4:76230727	EA	intron	Non-coding	eQTL
rs4859711	4:76744126	EA	Intron	Non-coding
rs1072626	4:99486110	EA	intron	Non-coding	eQTL
rs7442295	4:9964756	EA	Intron	Non-coding
rs6886392	5:100800161	EA	Intergenic	Non-coding
rs255920	5:112048742	EA	Intergenic	Non-coding
rs255915	5:112051805	EA	Intergenic	Non-coding
rs7726414	5:134096143	EA	Intergenic	Non-coding		HACER
rs1012172	5:150334831	EA	Intron	Non-coding
rs6579789	5:150335701	EA	Intron	Non-coding
rs7712962	5:157709899	EA	intergenic	Non-coding	eQTL
rs80179578	5:160436302	EA	Intergenic	Non-coding
rs2431098	5:160460329	EA	Intron	Non-coding		HACER
rs11750159	5:172488680	EA	Intergenic	Non-coding
rs10085092	5:172489579	EA	Intergenic	Non-coding
rs7714375	5:3056900	EA	Intergenic	Non-coding
rs1496453	5:55500967	EA	intron	Non-coding	eQTL
rs424561	5:56118682	EA	Intron	Non-coding
rs415407	5:56119129	EA	Intron	Non-coding
rs11134150	5:6223920	EA	Intergenic	Non-coding
rs2455331	5:643478	EA	intron	Non-coding	eQTL
rs422258	5:72537896	EA	Intergenic	Non-coding
rs33421	5:72551450	EA	Intergenic	Non-coding
rs266433	5:72875888	EA	intron	Non-coding	eQTL
rs268794	5:72940941	EA	Intergenic	Non-coding		HACER
rs3864261	5:73062427	EA	intron	Non-coding	eQTL
rs13172944	5:8031286	EA	Intergenic	Non-coding
rs2624217	5:87149815	EA	Intergenic	Non-coding
rs12526490	6:106115679	EA	Intron	Non-coding
rs548234	6:106120159	EA	Intron	Non-coding
rs9373839	6:106207742	EA	Intron	Non-coding
rs2299864	6:106220119	EA	Intron	Non-coding
rs436872	6:109231870	EA	Intron	Non-coding
rs1360328	6:126143090	EA	Intron	Non-coding
rs11154801	6:135418217	EA	intron	Non-coding	eQTL
rs2327832	6:137651931	EA	Intergenic	Non-coding
rs77000060	6:137916852	EA	Intergenic	Non-coding
rs7770235	6:141201299	EA	Intergenic	Non-coding
rs7764429	6:14595206	EA	Intergenic	Non-coding
rs1267489	6:14719479	EA	Intron	Non-coding
rs17079296	6:150090941	EA	intergenic	Non-coding	eQTL
rs138584427	6:151460644	EA	Intron	Non-coding
rs6557142	6:151462914	EA	intron	Non-coding	eQTL
rs9476757	6:15157058	EA	Intergenic	Non-coding
rs12211203	6:153695801	EA	Intergenic	Non-coding
rs12207692	6:153697279	EA	Intergenic	Non-coding
rs11756587	6:158151943	EA	intron	Non-coding	eQTL
rs909788	6:16636230	EA	Intron	Non-coding
rs78209349	6:167021118	EA	Intron	Non-coding
rs6912394	6:16945766	EA	Intergenic	Non-coding
rs910425	6:170343103	EA	Intron	Non-coding
rs6913643	6:170503067	EA	Intergenic	Non-coding
rs9366394	6:21343804	EA	Intergenic	Non-coding
rs150173969	6:21345451	EA	Intergenic	Non-coding
rs926571	6:22673224	EA	Intergenic	Non-coding
rs10498722	6:25186284	EA	intron	Non-coding	eQTL
rs4712969	6:25763964	EA	intron	Non-coding	eQTL
rs2499714	6:34104438	EA	Intron	Non-coding
rs34840245	6:34844924	EA	intron	Non-coding	eQTL
rs6938946	6:35312920	EA	intron	Non-coding	eQTL
rs6920432	6:35330885	EA	intergenic	Non-coding	eQTL
rs916287	6:36383081	EA	Intron	Non-coding
rs12524486	6:445982	EA	Intergenic	Non-coding
rs9367646	6:55601574	EA	intergenic	Non-coding	eQTL
rs4573125	6:5590468	EA	Intron	Non-coding
rs12664535	6:57312868	EA	intergenic	Non-coding	eQTL	HACER
rs7759743	6:64676842	EA	Intron	Non-coding
rs4708114	6:74065242	EA	Intergenic	Non-coding
rs9353321	6:85551038	EA	Intron	Non-coding
rs4707585	6:89997311	EA	intron	Non-coding	eQTL
rs72928038	6:90267049	EA	Intron	Non-coding
rs2325399	6:91740418	EA	Intergenic	Non-coding
rs7810922	7:101954184	EA	Intron	Non-coding
rs4731532	7:128932712	EA	intergenic	Non-coding	eQTL	HACER
rs7808907	7:128944030	EA	intron	Non-coding	eQTL
rs35000415	7:128945562	EA	intron	Non-coding	eQTL
rs12706861	7:128976528	EA	Intron	Non-coding
rs11763959	7:129001852	EA	intron	Non-coding	eQTL
rs56272032	7:150512210	EA	Intron	Non-coding		HACER
rs1981601	7:22162867	EA	Intron	Non-coding
rs73683966	7:22720392	EA	Intron	Non-coding
rs4719714	7:22721094	EA	Intron	Non-coding
rs763616	7:26744981	EA	intron	Non-coding	eQTL
rs10225904	7:26830269	EA	intron	Non-coding	eQTL
rs3801814	7:26841683	EA	Intron	Non-coding
rs12531540	7:28123055	EA	intron	Non-coding	eQTL
rs849142	7:28146272	EA	Intron	Non-coding
rs17160068	7:31304379	EA	Intergenic	Non-coding
rs2109842	7:31304682	EA	Intergenic	Non-coding
rs2726101	7:36195490	EA	Intron	Non-coding
rs2083146	7:38517832	EA	Intron	Non-coding
rs6945400	7:51012153	EA	Intron	Non-coding
rs2110258	7:56126416	EA	intergenic	Non-coding	eQTL
rs73137125	7:74604624	EA	intergenic	Non-coding	eQTL
rs73366469	7:74619286	EA	intergenic	Non-coding	eQTL
rs1922240	7:87554038	EA	Intron	Non-coding
rs7831557	8:10422718	EA	intron	Non-coding	eQTL
rs13277113	8:11491677	EA	Intron	Non-coding
rs1133950	8:116771675	EA	Intron	Non-coding
rs867709	8:120023715	EA	Intron	Non-coding
rs12156002	8:128178298	EA	Intergenic	Non-coding
rs11166634	8:136133917	EA	Intron	Non-coding
rs34099611	8:143804458	EA	intron	Non-coding	eQTL
rs1193329	8:19296217	EA	Intergenic	Non-coding
rs351758	8:28171501	EA	intron	Non-coding	eQTL
rs7829816	8:55936827	EA	Intron	Non-coding
rs75926644	8:57395924	EA	Intron	Non-coding
rs4552888	8:57403043	EA	Intergenic	Non-coding
rs7823506	8:59138525	EA	Intron	Non-coding
rs7826510	8:5935362	EA	Intergenic	Non-coding
rs17075185	8:5936095	EA	Intergenic	Non-coding
rs1966115	8:78644656	EA	intergenic	Non-coding	eQTL	HACER
rs12114284	8:78646206	EA	intergenic	Non-coding	eQTL	HACER
rs2955587	8:8240557	EA	intron	Non-coding	eQTL
rs13272330	8:88603626	EA	intron	Non-coding	eQTL
rs1039917	8:8861340	EA	intron	Non-coding	eQTL
rs6601327	8:9538022	EA	intergenic	Non-coding	eQTL
rs11791699	9:107381080	EA	Intergenic	Non-coding
rs11792269	9:107382048	EA	Intergenic	Non-coding
rs6477694	9:109170062	EA	intergenic	Non-coding	eQTL
rs10118244	9:114934787	EA	Intron	Non-coding
rs12551731	9:118200004	EA	Intergenic	Non-coding
rs10818375	9:119749136	EA	Intergenic	Non-coding
rs10760059	9:119752571	EA	Intergenic	Non-coding
rs2489159	9:123801631	EA	Intron	Non-coding
rs944333	9:124324723	EA	Intron	Non-coding
rs3780205	9:124328889	EA	Intron	Non-coding
rs1410454	9:16042195	EA	intron	Non-coding	eQTL
rs11788947	9:266708	EA	Intron	Non-coding
rs1361925	9:30085412	EA	Intergenic	Non-coding
rs2380925	9:34249206	EA	intron	Non-coding	eQTL
rs7872388	9:4302614	EA	Intron	Non-coding
rs12683801	9:5272381	EA	Intergenic	Non-coding
rs2804278	9:582485	EA	Intron	Non-coding
rs1975197	9:8846955	EA	Intron	Non-coding
rs874610	9:98020413	EA	Intron	Non-coding
rs6478522	9:98028265	EA	Intron	Non-coding
rs11788118	9:99575049	EA	Intergenic	Non-coding		HACER
rs79399781	1:172793701	EA	lncRNA	Non-coding RNA
rs2227203	1:172909883	EA	lncRNA	Non-coding RNA
rs12741962	1:182287387	EA	lncRNA	Non-coding RNA
rs12742128	1:182287457	EA	lncRNA	Non-coding RNA
rs2816317	1:192567255	EA	lncRNA	Non-coding RNA	eQTL	HACER
rs12096737	1:226088853	EA	lncRNA	Non-coding RNA	eQTL
rs4948334	10:59579389	EA	lncRNA	Non-coding RNA	eQTL
rs7121755	11:115584918	EA	lncRNA	Non-coding RNA
rs560596	11:28721688	EA	lncRNA	Non-coding RNA
rs948018	11:82600972	EA	mIR	Non-coding RNA
rs10850369	12:114719804	EA	lncRNA	Non-coding RNA
rs12307984	12:115787613	EA	lncRNA	Non-coding RNA
rs4242897	12:8565540	EA	lncRNA	Non-coding RNA		HACER
rs78506915	13:44014181	EA	lncRNA	Non-coding RNA	eQTL
rs3818246	14:26775363	EA	lncRNA	Non-coding RNA
rs882829	15:40315488	EA	lncRNA	Non-coding RNA
rs11070264	15:40319660	EA	lncRNA	Non-coding RNA	eQTL
rs3743408	15:80397993	EA	lncRNA	Non-coding RNA	eQTL
rs11635120	15:97393999	EA	lncRNA	Non-coding RNA
rs905443	18:77623631	EA	lncRNA	Non-coding RNA
rs16867384	2:181246479	EA	lncRNA	Non-coding RNA
rs13410482	2:181301517	EA	lncRNA	Non-coding RNA
rs7601533	2:52091336	EA	lncRNA	Non-coding RNA
rs115291397	2:60832908	EA	lncRNA	Non-coding RNA
rs2823288	21:15448569	EA	lncRNA	Non-coding RNA	eQTL
rs78712140	3:101996985	EA	lncRNA	Non-coding RNA
rs564976	3:160011272	EA	lncRNA	Non-coding RNA
rs1435649	3:177877150	EA	lncRNA	Non-coding RNA
rs4375990	3:24733421	EA	lncRNA	Non-coding RNA
rs463149	3:6780173	EA	lncRNA	Non-coding RNA
rs6857709	4:64918527	EA	lncRNA	Non-coding RNA
rs461193	5:1368882	EA	lncRNA	Non-coding RNA
rs4921317	5:159111269	EA	lncRNA	Non-coding RNA
rs6869688	5:159456019	EA	lncRNA	Non-coding RNA
rs7720046	5:159457527	EA	lncRNA	Non-coding RNA
rs2431697	5:160452971	EA	lncRNA	Non-coding RNA		HACER
rs888656	5:160476863	EA	mIR	Non-coding RNA
rs9283855	6:169378334	EA	lncRNA	Non-coding RNA
rs760583	6:169380665	EA	lncRNA	Non-coding RNA
rs2456449	8:127180736	EA	lncRNA	Non-coding RNA	eQTL
rs6651252	8:128554935	EA	lncRNA	Non-coding RNA		HACER
rs2026995	9:129337112	EA	lncRNA	Non-coding RNA
rs816685	9:95821144	EA	lncRNA	Non-coding RNA
rs10819689	9:99637981	EA	lncRNA	Non-coding RNA
rs9651118	1:11802157	EA	promoter	Regulatory
rs45444697	1:155062156	EA	promoter	Regulatory
rs9887904	1:159008806	EA	promoter	Regulatory
rs1061511	1:160219710	EA	PFR	Regulatory	eQTL
rs12129787	1:161522797	EA	PFR	Regulatory	eQTL
rs164178	1:162387863	EA	PFR	Regulatory
rs17484292	1:183330915	EA	PFR	Regulatory
rs41263646	1:183597997	EA	CTCF binding site	Regulatory	eQTL	HACER
rs1539414	1:197774376	EA	promoter	Regulatory	eQTL
rs17610618	1:198640778	EA	promoter	Regulatory
rs6680666	1:198960312	EA	PFR	Regulatory
rs1340237	1:203227153	EA	PFR	Regulatory
rs7533588	1:227755141	EA	PFR	Regulatory	eQTL
rs4648892	1:23393692	EA	PFR	Regulatory		GeneHancer
rs72952888	1:91948449	EA	promoter	Regulatory	eQTL
rs11578098	1:92653853	EA	CTCF binding site	Regulatory
rs771459	1:93355031	EA	PFR	Regulatory	eQTL
rs117297579	10:58065900	EA	CTCF binding site	Regulatory
rs12722558	10:6028313	EA	PFR	Regulatory
rs10905718	10:6072893	EA	promoter	Regulatory		GeneHancer
rs2688608	10:73898591	EA	PFR	Regulatory	eQTL
rs1473176	10:99563915	EA	promoter	Regulatory
rs2122775	11:103528536	EA	PFR	Regulatory
rs501089	11:111631755	EA	PFR	Regulatory	eQTL
rs513425	11:111634137	EA	PFR	Regulatory		GeneHancer
rs662799	11:116792991	EA	OCR	Regulatory	eQTL
rs600751	11:126189565	EA	TFBS	Regulatory	eQTL	GeneHancer
rs73029013	11:128447862	EA	PFR	Regulatory
rs4936059	11:128632601	EA	CTCF binding site	Regulatory
rs1647960	11:131051857	EA	Enhancer	Regulatory
rs2732549	11:35066852	EA	PFR	Regulatory	eQTL	HACER
rs6598011	11:577809	EA	promoter	Regulatory	eQTL
rs11231814	11:64542178	EA	OCR	Regulatory
rs2298455	11:71999432	EA	promoter	Regulatory		GeneHancer
rs653178	12:111569952	EA	PFR	Regulatory	eQTL
rs2283293	12:2311441	EA	PFR	Regulatory
rs1565123	12:24665378	EA	PFR	Regulatory
rs2456973	12:56023144	EA	promoter	Regulatory
rs6581430	12:61766297	EA	Enhancer	Regulatory
rs10506577	12:69973634	EA	CTCF binding site	Regulatory
rs10492224	12:96167963	EA	PFR	Regulatory
rs117836922	12:9745556	EA	Enhancer	Regulatory
rs2244272	15:52868417	EA	Enhancer	Regulatory	eQTL
rs4777427	15:71637548	EA	CTCF binding site	Regulatory
rs1351161	15:73724562	EA	promoter	Regulatory
rs243323	16:11267345	EA	TFBS	Regulatory	eQTL
rs72799341	16:30925422	EA	promoter	Regulatory	eQTL
rs34572943	16:31261032	EA	promoter	Regulatory
rs6499034	16:65749038	EA	PFR	Regulatory
rs1453560	17:39867188	EA	TFBS	Regulatory		GeneHancer
rs962885	17:45858265	EA	TFBS	Regulatory
rs3829578	17:55304149	EA	CTCF binding site	Regulatory
rs4796445	17:6232520	EA	CTCF binding site	Regulatory
rs9894206	17:75364073	EA	Enhancer	Regulatory	eQTL
rs1463485	17:75855710	EA	Promoter	Regulatory	eQTL
rs12946196	17:77811828	EA	PFR	Regulatory
rs11658698	17:80544527	EA	Promoter	Regulatory	eQTL
rs62097857	18:12857759	EA	PFR	Regulatory		GeneHancer
rs9965182	18:58110469	EA	Enhancer	Regulatory		GeneHancer
rs62136099	19:46344644	EA	Enhancer	Regulatory
rs4802307	19:46346549	EA	promoter	Regulatory	eQTL	GeneHancer
rs10419198	19:49534760	EA	CTCF binding site	Regulatory	eQTL
rs169080	19:4980853	EA	CTCF binding site	Regulatory
rs11681903	2:118116060	EA	promoter	Regulatory
rs936126	2:128366761	EA	Enhancer	Regulatory		GeneHancer
rs2111485	2:162254026	EA	Enhancer	Regulatory
rs13023380	2:162297853	EA	TFBS	Regulatory
rs13383488	2:163755144	EA	TFBS	Regulatory
rs6715106	2:191048308	EA	Enhancer	Regulatory		GeneHancer
rs7582694	2:191105394	EA	OCR	Regulatory
rs3731570	2:197453059	EA	promoter	Regulatory		GeneHancer
rs13384308	2:205931103	EA	PFR	Regulatory
rs10202434	2:237342392	EA	PFR	Regulatory
rs13026988	2:241467764	EA	CTCF binding site	Regulatory
rs13425999	2:33477136	EA	promoter	Regulatory
rs6705304	2:43369607	EA	PFR	Regulatory
rs653215	20:13307724	EA	TFBS	Regulatory		GeneHancer
rs6131014	20:46108744	EA	TFBS	Regulatory	eQTL	GeneHancer
rs913678	20:50338887	EA	CTCF binding site	Regulatory		HACER
rs4811174	20:51431596	EA	Enhancer	Regulatory
rs2235947	20:8648049	EA	PFR	Regulatory
rs7280984	21:36859568	EA	PFR	Regulatory	eQTL
rs11089629	22:21604583	EA	PFR	Regulatory	eQTL
rs17483887	22:28027856	EA	PFR	Regulatory
rs16991802	22:33116757	EA	Enhancer	Regulatory
rs4482697	3:121817650	EA	Enhancer	Regulatory	eQTL
rs7633180	3:18657320	EA	PFR	Regulatory
rs3773377	3:377460	EA	OCR	Regulatory
rs180977001	3:58332737	EA	TFBS	Regulatory		GeneHancer
rs6445975	3:58384450	EA	PFR	Regulatory	eQTL
rs11130633	3:58385065	EA	PFR	Regulatory	eQTL
rs11705804	3:66741261	EA	OCR	Regulatory
rs1499077	3:7382653	EA	OCR	Regulatory		GeneHancer
rs13126505	4:101944147	EA	PFR	Regulatory
rs4515165	4:113812714	EA	PFR	Regulatory
rs4690055	4:2746936	EA	PFR	Regulatory	eQTL
rs1565901	4:61541609	EA	TFBS	Regulatory		GeneHancer
rs4610334	4:7256775	EA	Enhancer	Regulatory
rs6449173	4:9964481	EA	Enhancer	Regulatory
rs72768698	5:103255478	EA	PFR	Regulatory
rs6595788	5:127651369	EA	PFR	Regulatory
rs73286503	5:134211525	EA	PFR	Regulatory
rs7708392	5:151077924	EA	promoter	Regulatory
rs6889239	5:151078210	EA	promoter	Regulatory		GeneHancer
rs57095329	5:160467840	EA	TFBS	Regulatory		GeneHancer
rs1864975	5:167460624	EA	OCR	Regulatory
rs59494035	5:174082936	EA	CTCF binding site	Regulatory
rs4869426	5:35825471	EA	promoter	Regulatory
rs11134275	5:8024710	EA	PFR	Regulatory
rs11738358	5:96722187	EA	PFR	Regulatory	eQTL
rs72941674	6:106074335	EA	Enhancer	Regulatory
rs6923608	6:106089915	EA	promoter	Regulatory
rs4946810	6:107099066	EA	PFR	Regulatory		GeneHancer
rs352834	6:109202618	EA	CTCF binding site	Regulatory	eQTL	HACER
rs1413753	6:130829364	EA	Promoter	Regulatory	eQTL
rs17779870	6:137835288	EA	Enhancer	Regulatory
rs5029939	6:137874586	EA	promoter	Regulatory		GeneHancer
rs6923307	6:159044592	EA	promoter	Regulatory	eQTL
rs2057016	6:22656099	EA	Enhancer	Regulatory
rs9462027	6:34829464	EA	OCR	Regulatory	EQTL
rs7764323	6:36378063	EA	PFR	Regulatory	eQTL
rs1983891	6:41568689	EA	TFBS	Regulatory	eQTL
rs79558495	7:100767812	EA	CTCF binding site	Regulatory
rs10486135	7:11488873	EA	PFR	Regulatory
rs3807307	7:128939148	EA	Promoter	Regulatory	eQTL
rs10952261	7:150481940	EA	Promoter	Regulatory	eQTL
rs6950918	7:155141302	EA	PFR	Regulatory
rs12666575	7:1964786	EA	Enhancer	Regulatory
rs702814	7:28133113	EA	PFR	Regulatory	eQTL
rs4917014	7:50266267	EA	promoter	Regulatory		HACER
rs6945305	7:8136157	EA	OCR	Regulatory
rs7812879	8:11482672	EA	PFR	Regulatory	eQTL	HACER
rs11998187	8:13252295	EA	PFR	Regulatory
rs6980682	8:133375064	EA	PFR	Regulatory	eQTL
rs13252899	8:144350943	EA	PFR	Regulatory	eQTL
rs4469464	8:23694138	EA	PFR	Regulatory
rs11136577	8:3103568	EA	Enhancer	Regulatory
rs4298479	8:58260802	EA	OCR	Regulatory
rs7821169	8:58275241	EA	OCR	Regulatory
rs7011788	8:60981364	EA	PFR	Regulatory		HACER
rs452999	9:133967406	EA	PFR	Regulatory		GeneHancer
rs16935357	9:38708762	EA	OCR	Regulatory
rs10868841	9:70503748	EA	PFR	Regulatory
*SNP shared AsA/EA
PFR, promoter flanking region
OCR, open chromatin region

## Sheet: S2 Table. Immunochip Genes
S2 Table. List of all Immunochip SNP-predicted genes by discovery method/source and ancestral designation.
Gene	Source	Ancestry
ADAMTSL3	C-Gene	AsA
ANOS1	C-Gene	AsA
CAST	C-Gene	AsA
CBLIF	C-Gene	AsA
CCDC116	C-Gene	AsA
CCDC8	C-Gene	AsA
CCL22	C-Gene	AsA
CTNS	C-Gene	AsA
ERAP1	C-Gene	AsA
IGFBP3	C-Gene	AsA
IGSF3	C-Gene	AsA
IL18R1	C-Gene	AsA
IRAK1	C-Gene	AsA
MYO9B	C-Gene	AsA
NCF2	C-Gene	AsA
NEB	C-Gene	AsA
NLGN4X	C-Gene	AsA
OAS3	C-Gene	AsA
OXA1L	C-Gene	AsA
RASGRF2	C-Gene	AsA
REST	C-Gene	AsA
SLC45A2	C-Gene	AsA
SPINK8	C-Gene	AsA
TNFRSF13B	C-Gene	AsA
TRPV1	C-Gene	AsA
VWF	C-Gene	AsA
WDFY4	C-Gene	AsA
RP11-284E5.1	E-Gene	AsA
RP11-63G10.4	E-Gene	AsA
RP11-122G18.11	E-Gene	AsA
RP11-263J14.1	E-Gene	AsA
RASSF1-AS1	E-Gene	AsA
AC010872.1	E-Gene	AsA
CTD-2013N17.6	E-Gene	AsA
RP3-333H23.9	E-Gene	AsA
XX-FW83563B9.5	E-Gene	AsA
RP11-196G11.3	E-Gene	AsA
RP11-331F4.5	E-Gene	AsA
RP11-385H1.1	E-Gene	AsA
AL022393.9	E-Gene	AsA
CTC-463A16.1	E-Gene	AsA
DNM1P41	E-Gene	AsA
CTD-3222D19.9	E-Gene	AsA
RP11-44F14.6	E-Gene	AsA
RP1-102K2.9	E-Gene	AsA
RP11-215P8.2	E-Gene	AsA
RP11-1072A3.3	E-Gene	AsA
RP3-394A18.1	E-Gene	AsA
AC002310.14	E-Gene	AsA
AP000560.3	E-Gene	AsA
RP11-458J1.1	E-Gene	AsA
HIST1H3H	E-Gene	AsA
CTD-2318O12.1	E-Gene	AsA
RP11-95I16.6	E-Gene	AsA
PMS2P2	E-Gene	AsA
SSTR3	E-Gene	AsA
RP11-196G11.5	E-Gene	AsA
F8A1	E-Gene	AsA
STAG3L2	E-Gene	AsA
GTF2IP1	E-Gene	AsA
RP11-290H9.5	E-Gene	AsA
HIST1H2BB	E-Gene	AsA
HIST1H4I	E-Gene	AsA
IKBKGP1	E-Gene	AsA
CCL15	E-Gene	AsA
RP11-1072A3.4	E-Gene	AsA
RP11-309L24.10	E-Gene	AsA
RP1-292L20.3	E-Gene	AsA
HIST1H3E	E-Gene	AsA
RCC1L	E-Gene	AsA
H2AFB1	E-Gene	AsA
GATSL2	E-Gene	AsA
LCA10	E-Gene	AsA
LINC02019	E-Gene	AsA
KB-1440D3.14	E-Gene	AsA
RP11-448A19.1	E-Gene	AsA
RP11-493E12.2	E-Gene	AsA
RP11-455J20.3	E-Gene	AsA
RP11-479G22.8	E-Gene	AsA
RP11-336K24.12	E-Gene	AsA
RP11-647K16.1	E-Gene	AsA
RP11-47A8.5	E-Gene	AsA
U91328.22	E-Gene	AsA
RP11-390E23.6	E-Gene	AsA
CFAP206	E-Gene	AsA
RP11-981G7.6	E-Gene	AsA
U91328.19	E-Gene	AsA
POM121C	E-Gene	AsA
RP5-1112D6.8	E-Gene	AsA
KMT2B	E-Gene	AsA
RP11-140K17.3	E-Gene	AsA
RP11-375N15.2	E-Gene	AsA
GS1-393G12.14	E-Gene	AsA
CTD-2260A17.3	E-Gene	AsA
CTD-2376I4.2	E-Gene	AsA
CTD-3025N20.3	E-Gene	AsA
RP1-313I6.12	E-Gene	AsA
RP11-188P20.3	E-Gene	AsA
RP11-493E12.1	E-Gene	AsA
RP5-894D12.5	E-Gene	AsA
RP5-1112D6.7	E-Gene	AsA
RP1-153G14.4	E-Gene	AsA
RP11-110I1.14	E-Gene	AsA
NAMA	E-Gene	AsA
RP11-355B11.2	E-Gene	AsA
RP11-327F22.6	E-Gene	AsA
RP11-380L11.4	E-Gene	AsA
RP11-148O21.6	E-Gene	AsA
RP11-738E22.3	E-Gene	AsA
RP6-91H8.3	E-Gene	AsA
AF131215.9	E-Gene	AsA
RP11-542M13.2	E-Gene	AsA
CTB-174O21.2	E-Gene	AsA
CTD-3032J10.3	E-Gene	AsA
CTC-429P9.3	E-Gene	AsA
CTC-429P9.2	E-Gene	AsA
LIN37	E-Gene	AsA
FDX2	E-Gene	AsA
CTD-2554C21.2	E-Gene	AsA
CTD-2162K18.3	E-Gene	AsA
NAGPA-AS1	E-Gene	AsA
AC002398.13	E-Gene	AsA
RP11-138P22.1	E-Gene	AsA
RASSF5	E-Gene	AsA
IKBKE	E-Gene	AsA
THCAT158	E-Gene	AsA
HNRNPCP4	E-Gene	AsA
RP11-485G7.5	E-Gene	AsA
RP11-396B14.2	E-Gene	AsA
RP11-876N24.5	E-Gene	AsA
GTF2I	E-Gene	AsA
RP11-196G11.4	E-Gene	AsA
RP11-876N24.4	E-Gene	AsA
AC144831.1	E-Gene	AsA
RP11-252K23.2	E-Gene	AsA
RP11-327F22.1	E-Gene	AsA
TMEM249	E-Gene	AsA
RP11-981G7.1	E-Gene	AsA
RP11-120K18.3	E-Gene	AsA
RP11-534L20.5	E-Gene	AsA
RP11-731J8.2	E-Gene	AsA
RP11-196G11.2	E-Gene	AsA
RP11-367F23.2	E-Gene	AsA
RP13-735L24.1	E-Gene	AsA
RP11-384K6.6	E-Gene	AsA
HSPB9	E-Gene	AsA
RP11-388M20.6	E-Gene	AsA
RP11-973H7.1	E-Gene	AsA
SSSCA1-AS1	E-Gene	AsA
RP11-254F7.2	E-Gene	AsA
CTD-2270L9.2	E-Gene	AsA
RP11-182J1.13	E-Gene	AsA
LINC00933	E-Gene	AsA
CSPG4P11	E-Gene	AsA
RP11-299H22.1	E-Gene	AsA
RP11-671M22.4	E-Gene	AsA
RP11-244F12.3	E-Gene	AsA
RP11-321G12.1	E-Gene	AsA
EFTUD1P1	E-Gene	AsA
RP1-261D10.2	E-Gene	AsA
RP11-507K2.2	E-Gene	AsA
SRP54-AS1	E-Gene	AsA
PTTG4P	E-Gene	AsA
RTEL1	E-Gene	AsA
LINC01481	E-Gene	AsA
RP3-473L9.4	E-Gene	AsA
RP1-71H24.1	E-Gene	AsA
RP11-320P7.2	E-Gene	AsA
RP11-705C15.3	E-Gene	AsA
RP11-525E9.1	E-Gene	AsA
AP000462.3	E-Gene	AsA
RP11-500M8.6	E-Gene	AsA
RP11-599J14.2	E-Gene	AsA
CLEC12B	E-Gene	AsA
RP11-705C15.2	E-Gene	AsA
RP11-118B22.4	E-Gene	AsA
HMBS	E-Gene	AsA
RP11-324E6.6	E-Gene	AsA
RP13-942N8.1	E-Gene	AsA
A2MP1	E-Gene	AsA
IFNG-AS1	E-Gene	AsA
RAB44	E-Gene	AsA
RP11-770G2.2	E-Gene	AsA
RP11-351I21.6	E-Gene	AsA
RP4-607I7.1	E-Gene	AsA
RP11-148O21.4	E-Gene	AsA
RP11-535A19.2	E-Gene	AsA
AC145124.2	E-Gene	AsA
HCAR3	E-Gene	AsA
C8orf49	E-Gene	AsA
C6orf3	E-Gene	AsA
RP11-148O21.2	E-Gene	AsA
AF131215.2	E-Gene	AsA
TMPRSS4-AS1	E-Gene	AsA
RP11-481A20.4	E-Gene	AsA
EID3	E-Gene	AsA
AP000442.1	E-Gene	AsA
RP11-110I1.12	E-Gene	AsA
OVOL1-AS1	E-Gene	AsA
AF131216.5	E-Gene	AsA
KRTAP5-9	E-Gene	AsA
AF131215.3	E-Gene	AsA
DEFB109P3	E-Gene	AsA
MPV17L2	E-Gene	AsA
CTD-2530H12.2	E-Gene	AsA
RP11-252C15.1	E-Gene	AsA
RP11-148O21.3	E-Gene	AsA
ENPP7P12	E-Gene	AsA
SIGLEC12	E-Gene	AsA
RP11-481A20.10	E-Gene	AsA
RP11-522I20.3	E-Gene	AsA
AP5B1	E-Gene	AsA
RP11-351I21.7	E-Gene	AsA
RP11-10A14.3	E-Gene	AsA
RP11-131N11.4	E-Gene	AsA
RP11-115J16.2	E-Gene	AsA
PCDHGB7	E-Gene	AsA
LYN	E-Gene	AsA
IGHEP2	E-Gene	AsA
ZNF260	E-Gene	AsA
CLDN23	E-Gene	AsA
RP11-115J16.3	E-Gene	AsA
OSGEPL1-AS1	E-Gene	AsA
LINC01099	E-Gene	AsA
RP11-369K16.1	E-Gene	AsA
FAM90A25P	E-Gene	AsA
RP11-10L12.2	E-Gene	AsA
LINC00491	E-Gene	AsA
CTA-963H5.5	E-Gene	AsA
DNAH10OS	E-Gene	AsA
LINC00603	E-Gene	AsA
TMEM158	E-Gene	AsA
ALG1L11P	E-Gene	AsA
AC011330.5	E-Gene	AsA
CTD-2227C6.2	E-Gene	AsA
CTD-2203K17.1	E-Gene	AsA
HAUS5	E-Gene	AsA
ZNF436-AS1	E-Gene	AsA
KRT8P46	E-Gene	AsA
CTD-2260A17.1	E-Gene	AsA
RP11-10A14.5	E-Gene	AsA
ABHD14A	E-Gene	AsA
RP11-10L12.4	E-Gene	AsA
RP11-158I9.5	E-Gene	AsA
FCGR2C	E-Gene	AsA
RP4-800G7.2	E-Gene	AsA
RN7SL130P	E-Gene	AsA
P2RY11	E-Gene	AsA
LCE3C	E-Gene	AsA
TNFRSF6B	E-Gene	AsA
NAT6	E-Gene	AsA
MCCC1-AS1	E-Gene	AsA
GSTA9P	E-Gene	AsA
RP11-469J4.3	E-Gene	AsA
NPPA-AS1	E-Gene	AsA
RPL10P7	E-Gene	AsA
RPSAP52	E-Gene	AsA
GUSBP2	E-Gene	AsA
KRTAP5-8	E-Gene	AsA
RP11-147I3.1	E-Gene	AsA
ARHGEF25	E-Gene	AsA
RPS6P25	E-Gene	AsA
RPL5P23	E-Gene	AsA
RP1-93H18.1	E-Gene	AsA
MEIKIN	E-Gene	AsA
AC007405.6	E-Gene	AsA
AC068196.1	E-Gene	AsA
RP11-305M3.2	E-Gene	AsA
SIRPG-AS1	E-Gene	AsA
P4HA2-AS1	E-Gene	AsA
C2orf74	E-Gene	AsA
HLCS-IT1	E-Gene	AsA
RP11-356I2.4	E-Gene	AsA
RP11-280O1.2	E-Gene	AsA
RP11-554F20.1	E-Gene	AsA
RP11-165J3.5	E-Gene	AsA
CDKN2AIPNL	E-Gene	AsA
MCFD2P1	E-Gene	AsA
RP11-78B10.2	E-Gene	AsA
RP11-446E9.1	E-Gene	AsA
GSN-AS1	E-Gene	AsA
RP11-282O18.3	E-Gene	AsA
DNM1P51	E-Gene	AsA
RP11-575L7.8	E-Gene	AsA
ZSCAN31	E-Gene	AsA
RP11-140A10.3	E-Gene	AsA
MIR155HG	E-Gene	AsA
LINC01239	E-Gene	AsA
LINC01135	E-Gene	AsA
RP11-445L6.3	E-Gene	AsA
SNRK-AS1	E-Gene	AsA
MAPKAPK5-AS1	E-Gene	AsA
ACBD3-AS1	E-Gene	AsA
PINLYP	E-Gene	AsA
MAGI2-AS3	E-Gene	AsA
JAZF1-AS1	E-Gene	AsA
AC116366.6	E-Gene	AsA
RP11-168O16.2	E-Gene	AsA
LINC01360	E-Gene	AsA
HIST1H2BN	E-Gene	AsA
AC093388.3	E-Gene	AsA
RPL10P19	E-Gene	AsA
RP11-153K11.3	E-Gene	AsA
RP11-500B12.1	E-Gene	AsA
HOTAIRM1	E-Gene	AsA
MROH3P	E-Gene	AsA
AC034220.3	E-Gene	AsA
AC067959.1	E-Gene	AsA
RP11-544M22.3	E-Gene	AsA
LYRM9	E-Gene	AsA
RP11-196G11.6	E-Gene	AsA
RP5-1011O1.2	E-Gene	AsA
RP4-730K3.3	E-Gene	AsA
IGHV3-43	E-Gene	AsA
TMA7	E-Gene	AsA
DARS-AS1	E-Gene	AsA
RP11-686D16.1	E-Gene	AsA
DLEU2	E-Gene	AsA
RP11-187A9.3	E-Gene	AsA
LINC00689	E-Gene	AsA
FBXW4P1	E-Gene	AsA
GPAA1P2	E-Gene	AsA
GOLGA6L5P	E-Gene	AsA
AC004980.9	E-Gene	AsA
RP5-1112D6.4	E-Gene	AsA
LRRC37A15P	E-Gene	AsA
MRPS18AP1	E-Gene	AsA
RP11-142M10.2	E-Gene	AsA
SPINK8	E-Gene	AsA
KRT8P12	E-Gene	AsA
RP11-168O16.1	E-Gene	AsA
VDAC1P8	E-Gene	AsA
MRPL45P2	E-Gene	AsA
FCF1P2	E-Gene	AsA
RP11-563N6.6	E-Gene	AsA
RP11-367F23.1	E-Gene	AsA
MTND1P11	E-Gene	AsA
TOP3BP1	E-Gene	AsA
RP11-130C19.3	E-Gene	AsA
FAM66A	E-Gene	AsA
RP11-165J3.6	E-Gene	AsA
RP1-167A14.2	E-Gene	AsA
LINC00376	E-Gene	AsA
RP11-162D16.2	E-Gene	AsA
SUB1P1	E-Gene	AsA
CNN2P1	E-Gene	AsA
HORMAD2-AS1	E-Gene	AsA
RP5-956O18.2	E-Gene	AsA
PDZPH1P	E-Gene	AsA
SRRM5	E-Gene	AsA
PSMD5-AS1	E-Gene	AsA
LINC01535	E-Gene	AsA
UPK1A-AS1	E-Gene	AsA
ADAM1B	E-Gene	AsA
ZNF192P1	E-Gene	AsA
RP1-151B14.9	E-Gene	AsA
AP4B1-AS1	E-Gene	AsA
AF277315.13	E-Gene	AsA
LINC01534	E-Gene	AsA
LINC01529	E-Gene	AsA
AC016582.2	E-Gene	AsA
LINC01980	E-Gene	AsA
LINC01703	E-Gene	AsA
HSPA7	E-Gene	AsA
GOLGA2P7	E-Gene	AsA
LINC01766	E-Gene	AsA
LINC00240	E-Gene	AsA
KRT18P39	E-Gene	AsA
AP000704.5	E-Gene	AsA
CETN4P	E-Gene	AsA
AC025165.8	E-Gene	AsA
ZMIZ1-AS1	E-Gene	AsA
TMLHE-AS1	E-Gene	AsA
RP11-10L12.1	E-Gene	AsA
RPS23P10	E-Gene	AsA
CCNT2-AS1	E-Gene	AsA
RP11-728K20.1	E-Gene	AsA
ENTPD3-AS1	E-Gene	AsA
NSUN5P1	E-Gene	AsA
CKMT1A	E-Gene	AsA
FADS3	E-Gene	AsA
OR1F12	E-Gene	AsA
FCF1P5	E-Gene	AsA
ZGLP1	E-Gene	AsA
ZSCAN12P1	E-Gene	AsA
ZNF602P	E-Gene	AsA
TDRD15	E-Gene	AsA
ZNF192P2	E-Gene	AsA
IQCB2P	E-Gene	AsA
FNIP1	E-Gene	AsA
CCDC7	E-Gene	AsA
GPR89P	E-Gene	AsA
ZNF603P	E-Gene	AsA
C1orf167	E-Gene	AsA
CD27-AS1	E-Gene	AsA
DDX12P	E-Gene	AsA
OOSP1	E-Gene	AsA
RP11-726G1.1	E-Gene	AsA
KRT8P26	E-Gene	AsA
FAM185BP	E-Gene	AsA
AS3MT	E-Gene	AsA
AC004980.10	E-Gene	AsA
RPL13P2	E-Gene	AsA
TREX1	E-Gene	AsA
NCKIPSD	E-Gene	AsA
SIPA1	E-Gene	AsA
DNLZ	E-Gene	AsA
FGFR1OP	E-Gene	AsA
AC016747.3	E-Gene	AsA
IGHV3-20	E-Gene	AsA
IGHD3-3	E-Gene	AsA
GPX3	E-Gene	AsA
SNORD83A	E-Gene	AsA
DOK6	E-Gene	AsA
DEFB134	E-Gene	AsA
CYS1	E-Gene	AsA
CATSPER2P1	E-Gene	AsA
STAG3L1	E-Gene	AsA
PDE7A	E-Gene	AsA
ZNF783	E-Gene	AsA
FAM216A	E-Gene	AsA
TCTN1	E-Gene	AsA
PNMAL2	E-Gene	AsA
ATXN2	E-Gene	AsA
ZNF204P	E-Gene	AsA
TRIM27	E-Gene	AsA
ACOXL-AS1	E-Gene	AsA
TCEA3	E-Gene	AsA
C10orf128	E-Gene	AsA
GGTA1P	E-Gene	AsA
RUFY2	E-Gene	AsA
TRAF3IP1	E-Gene	AsA
C6orf163	E-Gene	AsA
C1orf53	E-Gene	AsA
STUM	E-Gene	AsA
INF2	E-Gene	AsA
LINC00449	E-Gene	AsA
TBKBP1	E-Gene	AsA
L1CAM	E-Gene	AsA
C1orf68	E-Gene	AsA
SCAMP5	E-Gene	AsA
RPL10A	E-Gene	AsA
PLXNB3	E-Gene	AsA
IPO9	E-Gene	AsA
TLK1	E-Gene	AsA
C2CD4A	E-Gene	AsA
CNGA1	E-Gene	AsA
UVRAG	E-Gene	AsA
RP11-544M22.1	E-Gene	AsA
ZKSCAN8	E-Gene	AsA
TMEM116	E-Gene	AsA
ZNF607	E-Gene	AsA
TMEM229B	E-Gene	AsA
HIST1H2BK	E-Gene	AsA
RP1-253P7.4	E-Gene	AsA
PSAP	E-Gene	AsA
NMB	E-Gene	AsA
C5orf42	E-Gene	AsA
SIPA1L1	E-Gene	AsA
C5orf56	E-Gene	AsA
SLC28A3	E-Gene	AsA
STMN3	E-Gene	AsA
SHPK	E-Gene	AsA
SLC22A5	E-Gene	AsA
TRIM33	E-Gene	AsA
ZNF165	E-Gene	AsA
C6orf141	E-Gene	AsA
HIST1H3J	E-Gene	AsA
PCNX3	E-Gene	AsA
ZNF300P1	E-Gene	AsA
ZSCAN26	E-Gene	AsA
LAGE3	E-Gene	AsA
HCAR1	E-Gene	AsA
C6orf106	E-Gene	AsA
ZSCAN16	E-Gene	AsA
TRPV1	E-Gene	AsA
ZNF781	E-Gene	AsA
GTF2IRD2	E-Gene	AsA
CCDC189	E-Gene	AsA
NEMP2	E-Gene	AsA
ZKSCAN3	E-Gene	AsA
ALKAL2	E-Gene	AsA
TSPYL1	E-Gene	AsA
UBE2Q2P1	E-Gene	AsA
FAM120AOS	E-Gene	AsA
RPL14	E-Gene	AsA
FAM26F	E-Gene	AsA
BCL2L15	E-Gene	AsA
JAKMIP3	E-Gene	AsA
LRRIQ4	E-Gene	AsA
PRSS45	E-Gene	AsA
ZSCAN23	E-Gene	AsA
HIST1H1C	E-Gene	AsA
OR2B7P	E-Gene	AsA
ZKSCAN4	E-Gene	AsA
TLR5	E-Gene	AsA
HIST1H1T	E-Gene	AsA
LCE4A	E-Gene	AsA
HYAL3	E-Gene	AsA
BCR	E-Gene	AsA
DTX2P1	E-Gene	AsA
BTN3A2	E-Gene	AsA
PPP1CC	E-Gene	AsA
POLR1D	E-Gene	AsA
TMLHE	E-Gene	AsA
TRIM69	E-Gene	AsA
SLC52A2	E-Gene	AsA
UBE2L3	E-Gene	AsA
BRCC3	E-Gene	AsA
TCN2	E-Gene	AsA
SIGIRR	E-Gene	AsA
MIXL1	E-Gene	AsA
ADSSL1	E-Gene	AsA
F8	E-Gene	AsA
SIVA1	E-Gene	AsA
RBM43	E-Gene	AsA
B3GALT5-AS1	E-Gene	AsA
OSBP2	E-Gene	AsA
CDCA2	E-Gene	AsA
SPDYE12P	E-Gene	AsA
FAM167A-AS1	E-Gene	AsA
ZFP1	E-Gene	AsA
ACTRT3	E-Gene	AsA
PKP3	E-Gene	AsA
PRKD1	E-Gene	AsA
CLECL1	E-Gene	AsA
TACSTD2	E-Gene	AsA
IRAK1	E-Gene	AsA
GOLGA6L4	E-Gene	AsA
NIPSNAP1	E-Gene	AsA
UQCR10	E-Gene	AsA
KMT5A	E-Gene	AsA
LIN9	E-Gene	AsA
FAM162B	E-Gene	AsA
B3GALT5	E-Gene	AsA
NEB	E-Gene	AsA
IGSF5	E-Gene	AsA
HMGN4	E-Gene	AsA
ACBD3	E-Gene	AsA
TRAK1	E-Gene	AsA
OR2B8P	E-Gene	AsA
PDSS1P1	E-Gene	AsA
FBXL6	E-Gene	AsA
B4GALNT4	E-Gene	AsA
ARL6IP4	E-Gene	AsA
TMEM259	E-Gene	AsA
PNMAL1	E-Gene	AsA
ADO	E-Gene	AsA
HKR1	E-Gene	AsA
ZNF322	E-Gene	AsA
FKRP	E-Gene	AsA
SSR4	E-Gene	AsA
S1PR5	E-Gene	AsA
ARHGAP45	E-Gene	AsA
TH	E-Gene	AsA
ATOH7	E-Gene	AsA
LACC1	E-Gene	AsA
LSMEM2	E-Gene	AsA
HTR1D	E-Gene	AsA
EIF3J-AS1	E-Gene	AsA
WSCD1	E-Gene	AsA
CALR	E-Gene	AsA
ZNF664	E-Gene	AsA
FARSA	E-Gene	AsA
RMI1	E-Gene	AsA
TAF7	E-Gene	AsA
RFLNA	E-Gene	AsA
EFCAB13	E-Gene	AsA
TRIM73	E-Gene	AsA
RPP25	E-Gene	AsA
P4HTM	E-Gene	AsA
WDR6	E-Gene	AsA
PRSS36	E-Gene	AsA
LCORL	E-Gene	AsA
DALRD3	E-Gene	AsA
FAM26E	E-Gene	AsA
ADAMTSL1	E-Gene	AsA
SVBP	E-Gene	AsA
TMEM187	E-Gene	AsA
AGTRAP	E-Gene	AsA
PTRF	E-Gene	AsA
TRIM72	E-Gene	AsA
SCN4B	E-Gene	AsA
WDR73	E-Gene	AsA
TMEM80	E-Gene	AsA
MTHFR	E-Gene	AsA
TOB2P1	E-Gene	AsA
SCAND2P	E-Gene	AsA
MAP3K19	E-Gene	AsA
PHLDB3	E-Gene	AsA
DMRTA1	E-Gene	AsA
ZSCAN2	E-Gene	AsA
ORAI3	E-Gene	AsA
DOK7	E-Gene	AsA
MSRA	E-Gene	AsA
EIF3KP1	E-Gene	AsA
B3GNTL1	E-Gene	AsA
TOM1L2	E-Gene	AsA
RMI2	E-Gene	AsA
EIF1AD	E-Gene	AsA
PTPN2	E-Gene	AsA
ATP2A2	E-Gene	AsA
GPR160	E-Gene	AsA
DPY19L1	E-Gene	AsA
TRAPPC3L	E-Gene	AsA
RNF26	E-Gene	AsA
CCDC36	E-Gene	AsA
MAP3K11	E-Gene	AsA
PPP1R3B	E-Gene	AsA
TNKS	E-Gene	AsA
IQCB1	E-Gene	AsA
MFSD4B	E-Gene	AsA
AHSA2	E-Gene	AsA
ADCK5	E-Gene	AsA
HSPA6	E-Gene	AsA
HECTD4	E-Gene	AsA
DHCR7	E-Gene	AsA
OVOL1	E-Gene	AsA
RASGRP1	E-Gene	AsA
FAM170B	E-Gene	AsA
HCFC1	E-Gene	AsA
CLEC12A	E-Gene	AsA
LCE1D	E-Gene	AsA
NME6	E-Gene	AsA
KLF11	E-Gene	AsA
LAMB2	E-Gene	AsA
DRC3	E-Gene	AsA
FRMD5	E-Gene	AsA
NHLH1	E-Gene	AsA
LRRC34	E-Gene	AsA
PTGER4	E-Gene	AsA
NPTX1	E-Gene	AsA
TRIM8	E-Gene	AsA
LINC00208	E-Gene	AsA
SDR16C5	E-Gene	AsA
NFXL1	E-Gene	AsA
ZNF212	E-Gene	AsA
RNF150	E-Gene	AsA
GPR25	E-Gene	AsA
SPDYE5	E-Gene	AsA
UBE2E3	E-Gene	AsA
MAP3K2	E-Gene	AsA
ZNF768	E-Gene	AsA
PYDC1	E-Gene	AsA
ITGAM	E-Gene	AsA
HIC2	E-Gene	AsA
HINT1	E-Gene	AsA
CCDC8	E-Gene	AsA
RASSF6	E-Gene	AsA
PCSK9	E-Gene	AsA
UPF3A	E-Gene	AsA
COMMD8	E-Gene	AsA
SPRY3	E-Gene	AsA
CTRB2	E-Gene	AsA
CTRB1	E-Gene	AsA
TNIP2	E-Gene	AsA
IL12A	E-Gene	AsA
STAT3	E-Gene	AsA
SLC20A2	E-Gene	AsA
FEN1	E-Gene	AsA
CCDC110	E-Gene	AsA
CX3CR1	E-Gene	AsA
MOBP	E-Gene	AsA
RPSA	E-Gene	AsA
BEST1	E-Gene	AsA
KRT24	E-Gene	AsA
TRPV3	E-Gene	AsA
PROSER3	E-Gene	AsA
VKORC1	E-Gene	AsA
ZNF646	E-Gene	AsA
ZNF668	E-Gene	AsA
IRGQ	E-Gene	AsA
NOD2	E-Gene	AsA
DUSP18	E-Gene	AsA
STX3	E-Gene	AsA
ATP23	E-Gene	AsA
STRCP1	E-Gene	AsA
PRKCB	E-Gene	AsA
XRRA1	E-Gene	AsA
SYNPO2L	E-Gene	AsA
WBP1L	E-Gene	AsA
MYRFL	E-Gene	AsA
BRD7	E-Gene	AsA
FUNDC2	E-Gene	AsA
CLEC1B	E-Gene	AsA
VSTM4	E-Gene	AsA
PCDH19	E-Gene	AsA
NCF1C	E-Gene	AsA
GEM	E-Gene	AsA
DEFB1	E-Gene	AsA
HNF4G	E-Gene	AsA
CTSB	E-Gene	AsA
PTTG1	E-Gene	AsA
SLC35A1	E-Gene	AsA
ACSL6	E-Gene	AsA
TERT	E-Gene	AsA
ERAP2	E-Gene	AsA
ERAP1	E-Gene	AsA
PGGT1B	E-Gene	AsA
NDUFAF2	E-Gene	AsA
ELOVL7	E-Gene	AsA
NDST3	E-Gene	AsA
GRM2	E-Gene	AsA
TEX264	E-Gene	AsA
SHISA5	E-Gene	AsA
PLXNB1	E-Gene	AsA
FBXW12	E-Gene	AsA
ZNF589	E-Gene	AsA
CAMP	E-Gene	AsA
CDC25A	E-Gene	AsA
BDH2	E-Gene	AsA
ZNF691	E-Gene	AsA
CDCP1	E-Gene	AsA
ADAMTS9	E-Gene	AsA
ALB	E-Gene	AsA
CTLA4	E-Gene	AsA
PRKCI	E-Gene	AsA
POGLUT1	E-Gene	AsA
C1orf106	E-Gene	AsA
NIPAL1	E-Gene	AsA
DCAF16	E-Gene	AsA
COQ8A	E-Gene	AsA
H3F3A	E-Gene	AsA
ARL5A	E-Gene	AsA
KIAA1841	E-Gene	AsA
PUS10	E-Gene	AsA
C1orf147	E-Gene	AsA
KIF26B	E-Gene	AsA
LRRC52	E-Gene	AsA
VANGL2	E-Gene	AsA
NCSTN	E-Gene	AsA
MYSM1	E-Gene	AsA
OMA1	E-Gene	AsA
WNT4	E-Gene	AsA
C1orf123	E-Gene	AsA
SLC1A7	E-Gene	AsA
NEU3	E-Gene	AsA
SYCE2	E-Gene	AsA
RAVER1	E-Gene	AsA
KLHL10	E-Gene	AsA
ZNF382	E-Gene	AsA
U2AF1L4	E-Gene	AsA
CCDC116	E-Gene	AsA
YDJC	E-Gene	AsA
VPS28	E-Gene	AsA
UBQLN4	E-Gene	AsA
ANO10	E-Gene	AsA
VPS11	E-Gene	AsA
C21orf2	E-Gene	AsA
ICOSLG	E-Gene	AsA
GAB3	E-Gene	AsA
RSPH1	E-Gene	AsA
UBASH3A	E-Gene	AsA
NR2F6	E-Gene	AsA
ZFYVE28	E-Gene	AsA
HLCS	E-Gene	AsA
SIM2	E-Gene	AsA
RAPGEF6	E-Gene	AsA
CDC42SE2	E-Gene	AsA
B4GALT3	E-Gene	AsA
NIT1	E-Gene	AsA
F11R	E-Gene	AsA
ITLN2	E-Gene	AsA
ZSCAN12	E-Gene	AsA
C12orf43	E-Gene	AsA
SPPL3	E-Gene	AsA
FCHO2	E-Gene	AsA
ADAMTSL3	E-Gene	AsA
ADAMTS3	E-Gene	AsA
BATF	E-Gene	AsA
MCU	E-Gene	AsA
CLIC2	E-Gene	AsA
RAB39B	E-Gene	AsA
VBP1	E-Gene	AsA
ELMO1	E-Gene	AsA
OXA1L	E-Gene	AsA
PLCL2	E-Gene	AsA
MRPL39	E-Gene	AsA
PDLIM3	E-Gene	AsA
FAM167A	E-Gene	AsA
TDH	E-Gene	AsA
JAZF1	E-Gene	AsA
TEX29	E-Gene	AsA
CAST	E-Gene	AsA
ANAPC1	E-Gene	AsA
BANK1	E-Gene	AsA
RASGRP3	E-Gene	AsA
SPEF2	E-Gene	AsA
XRCC4	E-Gene	AsA
ARL11	E-Gene	AsA
TMEM163	E-Gene	AsA
GLT1D1	E-Gene	AsA
CCDC122	E-Gene	AsA
DPYSL4	E-Gene	AsA
FRMD4A	E-Gene	AsA
CDC123	E-Gene	AsA
FAM177A1	E-Gene	AsA
DLG5	E-Gene	AsA
RAD9B	E-Gene	AsA
ANK3	E-Gene	AsA
PRSS53	E-Gene	AsA
CD226	E-Gene	AsA
ITGB1	E-Gene	AsA
FADS1	E-Gene	AsA
GRIK4	E-Gene	AsA
APIP	E-Gene	AsA
EIF4EBP2	E-Gene	AsA
DNAJB12	E-Gene	AsA
SEC16A	E-Gene	AsA
INPP5E	E-Gene	AsA
STOM	E-Gene	AsA
NTRK2	E-Gene	AsA
SLC39A4	E-Gene	AsA
RSPO2	E-Gene	AsA
RPL10	E-Gene	AsA
ZNF185	E-Gene	AsA
MFHAS1	E-Gene	AsA
TMEM47	E-Gene	AsA
ASB15	E-Gene	AsA
POMZP3	E-Gene	AsA
IGFBP3	E-Gene	AsA
ABRACL	E-Gene	AsA
RARS2	E-Gene	AsA
SCUBE3	E-Gene	AsA
HMGCLL1	E-Gene	AsA
ABT1	E-Gene	AsA
MUT	E-Gene	AsA
PAM	E-Gene	AsA
PPIP5K2	E-Gene	AsA
GIN1	E-Gene	AsA
CISD2	E-Gene	AsA
PYURF	E-Gene	AsA
MANF	E-Gene	AsA
AMT	E-Gene	AsA
ADPRH	E-Gene	AsA
PLA1A	E-Gene	AsA
SLC25A38	E-Gene	AsA
CTDSP1	E-Gene	AsA
UBXN4	E-Gene	AsA
GALNT2	E-Gene	AsA
RIT1	E-Gene	AsA
FCRL5	E-Gene	AsA
SDHC	E-Gene	AsA
MGST3	E-Gene	AsA
ALDH9A1	E-Gene	AsA
IGSF3	E-Gene	AsA
BCL10	E-Gene	AsA
SERBP1	E-Gene	AsA
AKT1	E-Gene	AsA
PFKL	E-Gene	AsA
RPTOR	E-Gene	AsA
FN3KRP	E-Gene	AsA
TBCD	E-Gene	AsA
SCRN2	E-Gene	AsA
NPEPPS	E-Gene	AsA
ARMC5	E-Gene	AsA
ITGAX	E-Gene	AsA
SCAMP2	E-Gene	AsA
ULK3	E-Gene	AsA
TPM1	E-Gene	AsA
GPR65	E-Gene	AsA
VPS37B	E-Gene	AsA
SBNO1	E-Gene	AsA
GLTP	E-Gene	AsA
SLC15A4	E-Gene	AsA
NDUFA9	E-Gene	AsA
KIAA1109	E-Gene	AsA
NDST4	E-Gene	AsA
PPCDC	E-Gene	AsA
APH1B	E-Gene	AsA
COX17	E-Gene	AsA
NAB1	E-Gene	AsA
ASNSD1	E-Gene	AsA
DNA2	E-Gene	AsA
RPS24	E-Gene	AsA
OIT3	E-Gene	AsA
ZNF365	E-Gene	AsA
ASCC1	E-Gene	AsA
FAM149B1	E-Gene	AsA
MFSD13A	E-Gene	AsA
ACTR1A	E-Gene	AsA
TMPRSS13	E-Gene	AsA
TMPRSS4	E-Gene	AsA
SLCO2B1	E-Gene	AsA
RNF144B	E-Gene	AsA
PGBD1	E-Gene	AsA
ZSCAN9	E-Gene	AsA
TLR4	E-Gene	AsA
IL1F10	E-Gene	AsA
IL36B	E-Gene	AsA
IL36RN	E-Gene	AsA
IL36A	E-Gene	AsA
IL1RN	E-Gene	AsA
SKIL	E-Gene	AsA
BLK	E-Gene	AsA
ALPK3	E-Gene	AsA
EDNRB	E-Gene	AsA
RCBTB1	E-Gene	AsA
SLC41A2	E-Gene	AsA
KCNMB4	E-Gene	AsA
TEC	E-Gene	AsA
LTV1	E-Gene	AsA
SLC26A10	E-Gene	AsA
B4GALNT1	E-Gene	AsA
PRR5L	E-Gene	AsA
ORC3	E-Gene	AsA
AKIRIN2	E-Gene	AsA
CCDC146	E-Gene	AsA
TMEM258	E-Gene	AsA
FADS2	E-Gene	AsA
DAGLA	E-Gene	AsA
TIMM17A	E-Gene	AsA
GRHL1	E-Gene	AsA
AP4B1	E-Gene	AsA
C1QTNF6	E-Gene	AsA
POSTN	E-Gene	AsA
TRPC4	E-Gene	AsA
LPIN3	E-Gene	AsA
KIAA0907	E-Gene	AsA
BTBD3	E-Gene	AsA
FIGNL1	E-Gene	AsA
RHPN2	E-Gene	AsA
NDFIP1	E-Gene	AsA
PSME3	E-Gene	AsA
PDLIM4	E-Gene	AsA
C12orf65	E-Gene	AsA
LRP3	E-Gene	AsA
MPP1	E-Gene	AsA
PLXNA3	E-Gene	AsA
DKC1	E-Gene	AsA
HIP1R	E-Gene	AsA
RSPH3	E-Gene	AsA
CDC16	E-Gene	AsA
GALNT8	E-Gene	AsA
TNNI3	E-Gene	AsA
KRI1	E-Gene	AsA
VPS13C	E-Gene	AsA
ORMDL1	E-Gene	AsA
OSGEPL1	E-Gene	AsA
GAD1	E-Gene	AsA
IRF5	E-Gene	AsA
LIF	E-Gene	AsA
RAC2	E-Gene	AsA
MGAT3	E-Gene	AsA
SPINK2	E-Gene	AsA
PMS2P3	E-Gene	AsA
EPS15L1	E-Gene	AsA
RAB3IP	E-Gene	AsA
WNK4	E-Gene	AsA
COX6B1	E-Gene	AsA
IGFLR1	E-Gene	AsA
GFRA4	E-Gene	AsA
PSD4	E-Gene	AsA
IL37	E-Gene	AsA
IL1B	E-Gene	AsA
SLC2A4RG	E-Gene	AsA
DOK4	E-Gene	AsA
MYRF	E-Gene	AsA
DKFZP434K028	E-Gene	AsA
CDKN1A	E-Gene	AsA
TCP11	E-Gene	AsA
RPS10	E-Gene	AsA
ZNF391	E-Gene	AsA
SNRPC	E-Gene	AsA
BTN1A1	E-Gene	AsA
LYPD3	E-Gene	AsA
XG	E-Gene	AsA
SDC4	E-Gene	AsA
SLC12A5	E-Gene	AsA
PMS2P5	E-Gene	AsA
MXD4	E-Gene	AsA
EBPL	E-Gene	AsA
HVCN1	E-Gene	AsA
IFT81	E-Gene	AsA
CISD1	E-Gene	AsA
BICC1	E-Gene	AsA
CD244	E-Gene	AsA
COPA	E-Gene	AsA
ZRANB3	E-Gene	AsA
CD80	E-Gene	AsA
POPDC2	E-Gene	AsA
ADCY7	E-Gene	AsA
UTP20	E-Gene	AsA
TNFSF11	E-Gene	AsA
ENOX1	E-Gene	AsA
CNRIP1	E-Gene	AsA
CCDC92	E-Gene	AsA
LDAH	E-Gene	AsA
SPP1	E-Gene	AsA
PKD2	E-Gene	AsA
MTR	E-Gene	AsA
TMEM9	E-Gene	AsA
KIF21B	E-Gene	AsA
OLFML3	E-Gene	AsA
MFN2	E-Gene	AsA
LAMTOR2	E-Gene	AsA
GRIN3B	E-Gene	AsA
DARS	E-Gene	AsA
USP34	E-Gene	AsA
GLS	E-Gene	AsA
LANCL1	E-Gene	AsA
IL1A	E-Gene	AsA
ADAM23	E-Gene	AsA
ARHGEF26	E-Gene	AsA
MAPKAPK3	E-Gene	AsA
HEMK1	E-Gene	AsA
FRMD4B	E-Gene	AsA
CYB561D2	E-Gene	AsA
HYAL1	E-Gene	AsA
TIMMDC1	E-Gene	AsA
TCERG1	E-Gene	AsA
TTC33	E-Gene	AsA
PPP2CA	E-Gene	AsA
SKP1	E-Gene	AsA
GNPDA1	E-Gene	AsA
IL4	E-Gene	AsA
TARS	E-Gene	AsA
NPR3	E-Gene	AsA
PRSS16	E-Gene	AsA
BTN2A1	E-Gene	AsA
FAM120B	E-Gene	AsA
CCR6	E-Gene	AsA
TRIM38	E-Gene	AsA
COL9A1	E-Gene	AsA
FANCE	E-Gene	AsA
PPARD	E-Gene	AsA
HINT3	E-Gene	AsA
SMIM8	E-Gene	AsA
DSE	E-Gene	AsA
KLRB1	E-Gene	AsA
RP11-22B23.1	E-Gene	AsA
LPCAT3	E-Gene	AsA
OAS3	E-Gene	AsA
CDK2AP1	E-Gene	AsA
NAA25	E-Gene	AsA
ALDH2	E-Gene	AsA
AKAP3	E-Gene	AsA
SH2B3	E-Gene	AsA
VPS29	E-Gene	AsA
GPN3	E-Gene	AsA
TRPV4	E-Gene	AsA
MLEC	E-Gene	AsA
VWF	E-Gene	AsA
NCAPG	E-Gene	AsA
UBE2D3	E-Gene	AsA
MANBA	E-Gene	AsA
NFKB1	E-Gene	AsA
SLAIN2	E-Gene	AsA
HSD17B1P1	E-Gene	AsA
RAB5C	E-Gene	AsA
NUP88	E-Gene	AsA
RAI1	E-Gene	AsA
KPNB1	E-Gene	AsA
PBLD	E-Gene	AsA
ZMIZ1	E-Gene	AsA
TFAM	E-Gene	AsA
EDRF1	E-Gene	AsA
SUFU	E-Gene	AsA
MICU1	E-Gene	AsA
SPOCK2	E-Gene	AsA
VSIR	E-Gene	AsA
KANK1	E-Gene	AsA
C5	E-Gene	AsA
LIMK1	E-Gene	AsA
NPTX2	E-Gene	AsA
COBL	E-Gene	AsA
GRB10	E-Gene	AsA
VIPR2	E-Gene	AsA
PIK3CG	E-Gene	AsA
CADM4	E-Gene	AsA
ETHE1	E-Gene	AsA
ETV2	E-Gene	AsA
UPK1A	E-Gene	AsA
DNASE2	E-Gene	AsA
KLF1	E-Gene	AsA
GCDH	E-Gene	AsA
TMEM205	E-Gene	AsA
CDC37	E-Gene	AsA
TYK2	E-Gene	AsA
ICAM5	E-Gene	AsA
MRPL4	E-Gene	AsA
PRKD2	E-Gene	AsA
SLC1A5	E-Gene	AsA
KCTD9	E-Gene	AsA
MTMR9	E-Gene	AsA
ERI1	E-Gene	AsA
ARMC1	E-Gene	AsA
EIF3E	E-Gene	AsA
JPH1	E-Gene	AsA
PLAT	E-Gene	AsA
IKBKB	E-Gene	AsA
LACTB	E-Gene	AsA
KAT8	E-Gene	AsA
BCKDK	E-Gene	AsA
STX4	E-Gene	AsA
SEC14L5	E-Gene	AsA
NAGPA	E-Gene	AsA
POLR2C	E-Gene	AsA
DGKH	E-Gene	AsA
ARHGEF7	E-Gene	AsA
UBL4A	E-Gene	AsA
NAA10	E-Gene	AsA
MXRA5	E-Gene	AsA
SIRPB1	E-Gene	AsA
CD40	E-Gene	AsA
PSMA6	E-Gene	AsA
SRP54	E-Gene	AsA
PCNX1	E-Gene	AsA
MTMR3	E-Gene	AsA
ASCC2	E-Gene	AsA
TAB1	E-Gene	AsA
SYNGR1	E-Gene	AsA
ZMAT5	E-Gene	AsA
RPL3	E-Gene	AsA
CABP7	E-Gene	AsA
THOC5	E-Gene	AsA
SLC35E4	E-Gene	AsA
PES1	E-Gene	AsA
POLR2E	E-Gene	AsA
SETD1A	E-Gene	AsA
HSD3B7	E-Gene	AsA
STX1B	E-Gene	AsA
MYO9B	E-Gene	AsA
OCEL1	E-Gene	AsA
MAST3	E-Gene	AsA
JAK2	E-Gene	AsA
ZNF184	E-Gene	AsA
HOOK2	E-Gene	AsA
PPP2R3C	E-Gene	AsA
ZFHX4	E-Gene	AsA
MYO15A	E-Gene	AsA
DTX2	E-Gene	AsA
STRN4	E-Gene	AsA
ICAM1	E-Gene	AsA
RGS1	E-Gene	AsA
KCNH4	E-Gene	AsA
BRAP	E-Gene	AsA
MAPKAPK5	E-Gene	AsA
COQ9	E-Gene	AsA
C3orf18	E-Gene	AsA
DOCK3	E-Gene	AsA
ASAP3	E-Gene	AsA
SF3B2	E-Gene	AsA
SH3BP2	E-Gene	AsA
MTMR2	E-Gene	AsA
LAT2	E-Gene	AsA
TMED2	E-Gene	AsA
CHERP	E-Gene	AsA
MYNN	E-Gene	AsA
APOB	E-Gene	AsA
REST	E-Gene	AsA
NOA1	E-Gene	AsA
CYLD	E-Gene	AsA
PLOD1	E-Gene	AsA
TNPO1	E-Gene	AsA
TRPM3	E-Gene	AsA
XPO1	E-Gene	AsA
KCNK2	E-Gene	AsA
CCNT2	E-Gene	AsA
CACNA1S	E-Gene	AsA
TCF7	E-Gene	AsA
MAGI3	E-Gene	AsA
KEAP1	E-Gene	AsA
PGM1	E-Gene	AsA
CARMIL1	E-Gene	AsA
FDFT1	E-Gene	AsA
CDH17	E-Gene	AsA
VDAC3	E-Gene	AsA
LAMP3	E-Gene	AsA
MCCC1	E-Gene	AsA
DYNC1I2	E-Gene	AsA
GPATCH1	E-Gene	AsA
MCM6	E-Gene	AsA
TXK	E-Gene	AsA
SMARCE1	E-Gene	AsA
SCARB1	E-Gene	AsA
XRCC1	E-Gene	AsA
P4HA2	E-Gene	AsA
UBE2D1	E-Gene	AsA
SREBF1	E-Gene	AsA
CYBRD1	E-Gene	AsA
CPSF1	E-Gene	AsA
FAM3A	E-Gene	AsA
FAM50A	E-Gene	AsA
RPS6KA2	E-Gene	AsA
POLB	E-Gene	AsA
RASSF1	E-Gene	AsA
PDZD4	E-Gene	AsA
MTFR1	E-Gene	AsA
PDE4A	E-Gene	AsA
ASB1	E-Gene	AsA
WDR18	E-Gene	AsA
UHRF1BP1	E-Gene	AsA
ZNF76	E-Gene	AsA
TAF11	E-Gene	AsA
PMS1	E-Gene	AsA
ABCA7	E-Gene	AsA
CNN2	E-Gene	AsA
TNPO3	E-Gene	AsA
DGAT2	E-Gene	AsA
TRAF3IP2	E-Gene	AsA
GALC	E-Gene	AsA
MCF2L2	E-Gene	AsA
USE1	E-Gene	AsA
PRSS8	E-Gene	AsA
BCAR1	E-Gene	AsA
RFC2	E-Gene	AsA
UTS2	E-Gene	AsA
ERCC8	E-Gene	AsA
FAM120A	E-Gene	AsA
HDAC9	E-Gene	AsA
MAP4	E-Gene	AsA
ANO2	E-Gene	AsA
POLR2B	E-Gene	AsA
CTNS	E-Gene	AsA
RAI14	E-Gene	AsA
C6	E-Gene	AsA
CLEC16A	E-Gene	AsA
DEPDC1B	E-Gene	AsA
PEX3	E-Gene	AsA
CENPQ	E-Gene	AsA
ARHGAP31	E-Gene	AsA
IBSP	E-Gene	AsA
SLAMF7	E-Gene	AsA
CD44	E-Gene	AsA
RNASET2	E-Gene	AsA
DEF6	E-Gene	AsA
AKAP11	E-Gene	AsA
RNH1	E-Gene	AsA
NLRP2	E-Gene	AsA
CPS1	E-Gene	AsA
RUNX3	E-Gene	AsA
DNASE1L1	E-Gene	AsA
CLDN11	E-Gene	AsA
ZBTB32	E-Gene	AsA
ANOS1	E-Gene	AsA
ABHD5	E-Gene	AsA
CLCN6	E-Gene	AsA
HFE	E-Gene	AsA
CD9	E-Gene	AsA
DYRK4	E-Gene	AsA
REV3L	E-Gene	AsA
RPS20	E-Gene	AsA
PGLYRP1	E-Gene	AsA
E2F2	E-Gene	AsA
CACNA2D2	E-Gene	AsA
NOS2	E-Gene	AsA
CX3CL1	E-Gene	AsA
CIAPIN1	E-Gene	AsA
ZMYND10	E-Gene	AsA
ARHGAP33	E-Gene	AsA
HS3ST1	E-Gene	AsA
ABCB5	P-Gene	AsA
ABTB2	P-Gene	AsA
ACAN	P-Gene	AsA
ACOXL	P-Gene	AsA
ACOXL-AS1	P-Gene	AsA
ACTRT3	P-Gene	AsA
ADA	P-Gene	AsA
ADAM23	P-Gene	AsA
ADAMTSL1	P-Gene	AsA
ADAMTSL3	P-Gene	AsA
ADCY7	P-Gene	AsA
ADGB	P-Gene	AsA
ADO	P-Gene	AsA
AFF3	P-Gene	AsA
AKAP3	P-Gene	AsA
AKIRIN2	P-Gene	AsA
ANK3	P-Gene	AsA
ANKRD17	P-Gene	AsA
ANO1	P-Gene	AsA
ANO10	P-Gene	AsA
ANOS1	P-Gene	AsA
AP4B1	P-Gene	AsA
AP4B1-AS1	P-Gene	AsA
AP5B1	P-Gene	AsA
APOB	P-Gene	AsA
ARFRP1	P-Gene	AsA
ARHGAP31	P-Gene	AsA
ARHGAP4	P-Gene	AsA
ARHGAP45	P-Gene	AsA
ARSF	P-Gene	AsA
ASGR2	P-Gene	AsA
ATG5	P-Gene	AsA
ATG7	P-Gene	AsA
ATOH7	P-Gene	AsA
AVPR2	P-Gene	AsA
B3GALT5	P-Gene	AsA
B3GNTL1	P-Gene	AsA
B4GALNT1	P-Gene	AsA
BACH2	P-Gene	AsA
BANK1	P-Gene	AsA
BATF	P-Gene	AsA
BCAR1	P-Gene	AsA
BCL9L	P-Gene	AsA
BCR	P-Gene	AsA
BLK	P-Gene	AsA
BRCC3	P-Gene	AsA
BRD7	P-Gene	AsA
C12orf43	P-Gene	AsA
C19orf44	P-Gene	AsA
C1orf52	P-Gene	AsA
C1orf53	P-Gene	AsA
C1QTNF5	P-Gene	AsA
CACNA1S	P-Gene	AsA
CACNA2D2	P-Gene	AsA
CADM1	P-Gene	AsA
CARMIL1	P-Gene	AsA
CASC19	P-Gene	AsA
CAST	P-Gene	AsA
CBLIF	P-Gene	AsA
CBLN2	P-Gene	AsA
CBX3P9	P-Gene	AsA
CCDC112	P-Gene	AsA
CCDC8	P-Gene	AsA
CCL22	P-Gene	AsA
CCL7	P-Gene	AsA
CCL8	P-Gene	AsA
CD226	P-Gene	AsA
CD247	P-Gene	AsA
CD6	P-Gene	AsA
CD99	P-Gene	AsA
CDC123	P-Gene	AsA
CDH12	P-Gene	AsA
CDH17	P-Gene	AsA
CDH8	P-Gene	AsA
CDKAL1	P-Gene	AsA
CEP128	P-Gene	AsA
CFAP97D2	P-Gene	AsA
CHCHD7	P-Gene	AsA
CHERP	P-Gene	AsA
CHRDL2	P-Gene	AsA
CLCN6	P-Gene	AsA
CLEC12A-AS1	P-Gene	AsA
CLEC16A	P-Gene	AsA
CMYA5	P-Gene	AsA
CNDP1	P-Gene	AsA
CNGB1	P-Gene	AsA
CNIH3	P-Gene	AsA
CNRIP1	P-Gene	AsA
COBL	P-Gene	AsA
COL4A2	P-Gene	AsA
COL9A1	P-Gene	AsA
CPNE5	P-Gene	AsA
CPS1	P-Gene	AsA
CPS1-IT1	P-Gene	AsA
CR1	P-Gene	AsA
CRPPA	P-Gene	AsA
CSK	P-Gene	AsA
CSNK1G2P1	P-Gene	AsA
CTDSP1	P-Gene	AsA
CTDSPL2	P-Gene	AsA
CTNNA3	P-Gene	AsA
CUX2	P-Gene	AsA
CXCR5	P-Gene	AsA
DARS1	P-Gene	AsA
DARS1-AS1	P-Gene	AsA
DCLRE1B	P-Gene	AsA
DGKH	P-Gene	AsA
DOCK3	P-Gene	AsA
DOCK5	P-Gene	AsA
DOK6	P-Gene	AsA
DPP6	P-Gene	AsA
DPYD	P-Gene	AsA
DSE	P-Gene	AsA
DUSP10	P-Gene	AsA
EBF1	P-Gene	AsA
EEA1	P-Gene	AsA
EFNA5	P-Gene	AsA
EIF3J-DT	P-Gene	AsA
ELMO1	P-Gene	AsA
ELOVL7	P-Gene	AsA
ERBB3	P-Gene	AsA
ERC1	P-Gene	AsA
ETS1	P-Gene	AsA
EVC2	P-Gene	AsA
FABP3P2	P-Gene	AsA
FADS1	P-Gene	AsA
FADS2	P-Gene	AsA
FAM120B	P-Gene	AsA
FAM133GP	P-Gene	AsA
FAM167A	P-Gene	AsA
FAM76B	P-Gene	AsA
FBXL6	P-Gene	AsA
FBXW2	P-Gene	AsA
FCGR2A	P-Gene	AsA
FCGR3B	P-Gene	AsA
FCRL5	P-Gene	AsA
FDX2	P-Gene	AsA
FHIT	P-Gene	AsA
FKRP	P-Gene	AsA
FLI1	P-Gene	AsA
FMN2	P-Gene	AsA
FRMD4A	P-Gene	AsA
FRMD4B	P-Gene	AsA
FTO	P-Gene	AsA
FUCA2	P-Gene	AsA
FURIN	P-Gene	AsA
GABRB1	P-Gene	AsA
GALNT2	P-Gene	AsA
GCDH	P-Gene	AsA
GFRA4	P-Gene	AsA
GJB6	P-Gene	AsA
GLTP	P-Gene	AsA
GNG2	P-Gene	AsA
GPC5	P-Gene	AsA
GRIK4	P-Gene	AsA
GSN	P-Gene	AsA
H2AC6	P-Gene	AsA
HDAC9	P-Gene	AsA
HERC6	P-Gene	AsA
HIP1	P-Gene	AsA
HIP1R	P-Gene	AsA
HISLA	P-Gene	AsA
HLCS	P-Gene	AsA
HMGN2P2	P-Gene	AsA
HNF1A	P-Gene	AsA
HS3ST2	P-Gene	AsA
HS6ST1	P-Gene	AsA
HSPB6	P-Gene	AsA
IGFBP3	P-Gene	AsA
IKBKE	P-Gene	AsA
IL11RA	P-Gene	AsA
IL12A-AS1	P-Gene	AsA
IL18R1	P-Gene	AsA
IL1RAPL1	P-Gene	AsA
IL21R	P-Gene	AsA
IL2RA	P-Gene	AsA
IL36B	P-Gene	AsA
IL4	P-Gene	AsA
INF2	P-Gene	AsA
intron_variant	P-Gene	AsA
IPCEF1	P-Gene	AsA
IRAG1	P-Gene	AsA
IRAK1	P-Gene	AsA
IRF5	P-Gene	AsA
IRGQ	P-Gene	AsA
ITGAX	P-Gene	AsA
ITGB1	P-Gene	AsA
ITLN2	P-Gene	AsA
JAK2	P-Gene	AsA
JAKMIP3	P-Gene	AsA
JAZF1	P-Gene	AsA
KANK1	P-Gene	AsA
KAZN	P-Gene	AsA
KCNK2	P-Gene	AsA
KCNMB2	P-Gene	AsA
KCNU1	P-Gene	AsA
KEAP1	P-Gene	AsA
KIF26B	P-Gene	AsA
KLF1	P-Gene	AsA
KLF11	P-Gene	AsA
KLK2	P-Gene	AsA
KLK3	P-Gene	AsA
KLRB1	P-Gene	AsA
KMO	P-Gene	AsA
KRT223P	P-Gene	AsA
KRT8P21	P-Gene	AsA
LAMP3	P-Gene	AsA
LCE1B	P-Gene	AsA
LCE1C	P-Gene	AsA
LCORL	P-Gene	AsA
LHX9	P-Gene	AsA
LILRA4	P-Gene	AsA
LINC00687	P-Gene	AsA
LINC01100	P-Gene	AsA
LINC01509	P-Gene	AsA
LINC01845	P-Gene	AsA
LINC01980	P-Gene	AsA
LINC02254	P-Gene	AsA
LINC02444	P-Gene	AsA
LINC02470	P-Gene	AsA
LINC02580	P-Gene	AsA
LINC02640	P-Gene	AsA
LMNTD1	P-Gene	AsA
LNC-LBCS	P-Gene	AsA
LOW	P-Gene	AsA
LPP	P-Gene	AsA
LRP1B	P-Gene	AsA
LRRK2	P-Gene	AsA
LY9	P-Gene	AsA
MACIR	P-Gene	AsA
MACROD2	P-Gene	AsA
MAGI2-AS3	P-Gene	AsA
MAML2	P-Gene	AsA
MANBA	P-Gene	AsA
MAP3K8	P-Gene	AsA
MARCHF1	P-Gene	AsA
MAST3	P-Gene	AsA
MCU	P-Gene	AsA
MECP2	P-Gene	AsA
MEIKIN	P-Gene	AsA
MFRP	P-Gene	AsA
MFSD4B	P-Gene	AsA
MIR2115	P-Gene	AsA
MIR26B	P-Gene	AsA
MIR4686	P-Gene	AsA
MIR4696	P-Gene	AsA
MIR4804	P-Gene	AsA
MIR718	P-Gene	AsA
MIR8072	P-Gene	AsA
MMP13	P-Gene	AsA
MOBP	P-Gene	AsA
MODERATE	P-Gene	AsA
MODIFIER	P-Gene	AsA
MPP1	P-Gene	AsA
MRPS17P5	P-Gene	AsA
MSR1	P-Gene	AsA
MTCO1P44	P-Gene	AsA
MTCP1	P-Gene	AsA
MTHFR	P-Gene	AsA
MTMR3	P-Gene	AsA
MTND1P27	P-Gene	AsA
MTND2P19	P-Gene	AsA
MTR	P-Gene	AsA
MXRA5	P-Gene	AsA
MYBPC1	P-Gene	AsA
MYNN	P-Gene	AsA
MYO9B	P-Gene	AsA
MYRIP	P-Gene	AsA
NAALADL2	P-Gene	AsA
NAB1	P-Gene	AsA
NAGPA	P-Gene	AsA
NBN	P-Gene	AsA
NCF2	P-Gene	AsA
NDST4	P-Gene	AsA
NDUFA3P6	P-Gene	AsA
NEB	P-Gene	AsA
NEFHP1	P-Gene	AsA
NKAIN2	P-Gene	AsA
NLGN4X	P-Gene	AsA
NLRP2	P-Gene	AsA
NMD_transcript_variant	P-Gene	AsA
NOD2	P-Gene	AsA
NOTCH1	P-Gene	AsA
NPAS3	P-Gene	AsA
NR4A3	P-Gene	AsA
NRSN2	P-Gene	AsA
NTRK2	P-Gene	AsA
OAS3	P-Gene	AsA
OPRM1	P-Gene	AsA
OR2W6P	P-Gene	AsA
ORC3	P-Gene	AsA
OXA1L	P-Gene	AsA
OXA1L-DT	P-Gene	AsA
PA2G4	P-Gene	AsA
PAM	P-Gene	AsA
PCDH11X	P-Gene	AsA
PCDH19	P-Gene	AsA
PCDH9	P-Gene	AsA
PCSK9	P-Gene	AsA
PES1	P-Gene	AsA
PEX13	P-Gene	AsA
PEX7	P-Gene	AsA
PFKFB3	P-Gene	AsA
PGM1	P-Gene	AsA
PHF2	P-Gene	AsA
PITPNC1	P-Gene	AsA
PKIG	P-Gene	AsA
PKP3	P-Gene	AsA
PLA1A	P-Gene	AsA
PLCL2	P-Gene	AsA
PMS1	P-Gene	AsA
POLR2B	P-Gene	AsA
POLR3A	P-Gene	AsA
POU2F1	P-Gene	AsA
PPM1H	P-Gene	AsA
PPP2R3B	P-Gene	AsA
PRICKLE2	P-Gene	AsA
PRKCB	P-Gene	AsA
PRKN	P-Gene	AsA
PRORP	P-Gene	AsA
PROSER3	P-Gene	AsA
PRR5L	P-Gene	AsA
PTPRC	P-Gene	AsA
PTPRH	P-Gene	AsA
PTPRK	P-Gene	AsA
RAB44	P-Gene	AsA
RABGAP1	P-Gene	AsA
RAC2	P-Gene	AsA
RASGRF2	P-Gene	AsA
RASGRP1	P-Gene	AsA
RASGRP3	P-Gene	AsA
REL	P-Gene	AsA
REL-DT	P-Gene	AsA
REST	P-Gene	AsA
REV3L	P-Gene	AsA
RFC2	P-Gene	AsA
RFLNA	P-Gene	AsA
RGS21	P-Gene	AsA
RHPN2	P-Gene	AsA
RMI2	P-Gene	AsA
RN7SKP258	P-Gene	AsA
RN7SL441P	P-Gene	AsA
RN7SL561P	P-Gene	AsA
RNF150	P-Gene	AsA
RNF217	P-Gene	AsA
RNF26	P-Gene	AsA
RNU6-234P	P-Gene	AsA
RNU6-474P	P-Gene	AsA
RNU6-565P	P-Gene	AsA
RNU6-919P	P-Gene	AsA
RNU6-927P	P-Gene	AsA
RPL13AP7	P-Gene	AsA
RPL27AP3	P-Gene	AsA
RPL35AP13	P-Gene	AsA
RPL36AP25	P-Gene	AsA
RPL5P21	P-Gene	AsA
RPS23P9	P-Gene	AsA
RPS6P25	P-Gene	AsA
RPTOR	P-Gene	AsA
RSBN1	P-Gene	AsA
RTEL1	P-Gene	AsA
RUNX3	P-Gene	AsA
RYR3	P-Gene	AsA
SBNO1	P-Gene	AsA
SBNO1-AS1	P-Gene	AsA
SCN7A	P-Gene	AsA
SCUBE1	P-Gene	AsA
SCUBE3	P-Gene	AsA
SDC4	P-Gene	AsA
SEC14L5	P-Gene	AsA
SEC61A2	P-Gene	AsA
SEPTIN7P1	P-Gene	AsA
SIGIRR	P-Gene	AsA
SIGLEC6	P-Gene	AsA
SIRPG	P-Gene	AsA
SIRPG-AS1	P-Gene	AsA
SKIL	P-Gene	AsA
SLAIN1	P-Gene	AsA
SLC11A1	P-Gene	AsA
SLC12A5	P-Gene	AsA
SLC14A2	P-Gene	AsA
SLC15A4	P-Gene	AsA
SLC1A7	P-Gene	AsA
SLC20A2	P-Gene	AsA
SLC25A6	P-Gene	AsA
SLC45A2	P-Gene	AsA
SLC52A2	P-Gene	AsA
SLC6A20	P-Gene	AsA
SNED1	P-Gene	AsA
SNRPCP2	P-Gene	AsA
SOX13	P-Gene	AsA
SOX5	P-Gene	AsA
SPINK8	P-Gene	AsA
SPRED2	P-Gene	AsA
SRRM5	P-Gene	AsA
SSPOP	P-Gene	AsA
SSR2	P-Gene	AsA
STAT3	P-Gene	AsA
STAT4	P-Gene	AsA
STOM	P-Gene	AsA
STUM	P-Gene	AsA
SUFU	P-Gene	AsA
SYMBOL	P-Gene	AsA
SYNGR1	P-Gene	AsA
SYT1	P-Gene	AsA
TAGAP	P-Gene	AsA
TCEA3	P-Gene	AsA
TCF7	P-Gene	AsA
TEC	P-Gene	AsA
TERT	P-Gene	AsA
TFAM	P-Gene	AsA
TH	P-Gene	AsA
THEMIS	P-Gene	AsA
THSD7A	P-Gene	AsA
TIMM17A	P-Gene	AsA
TLK1	P-Gene	AsA
TLR5	P-Gene	AsA
TMEM163	P-Gene	AsA
TMEM229B	P-Gene	AsA
TMEM232	P-Gene	AsA
TMEM249	P-Gene	AsA
TMPRSS13	P-Gene	AsA
TMPRSS4	P-Gene	AsA
TNFRSF13B	P-Gene	AsA
TNFSF15	P-Gene	AsA
TNIP1	P-Gene	AsA
TNIP2	P-Gene	AsA
TNKS	P-Gene	AsA
TNPO1	P-Gene	AsA
TOX	P-Gene	AsA
TPM1	P-Gene	AsA
TPM1-AS	P-Gene	AsA
TRAK1	P-Gene	AsA
TRIB3	P-Gene	AsA
TRIM44	P-Gene	AsA
TRPC4	P-Gene	AsA
TRPM3	P-Gene	AsA
TRPV1	P-Gene	AsA
TUBB4BP1	P-Gene	AsA
TXNRD1	P-Gene	AsA
UBASH3A	P-Gene	AsA
UBE2E3	P-Gene	AsA
UBE2L3	P-Gene	AsA
UGT3A1	P-Gene	AsA
UPP2	P-Gene	AsA
UVRAG	P-Gene	AsA
VANGL2	P-Gene	AsA
VDAC1P8	P-Gene	AsA
VIPR2	P-Gene	AsA
VSTM4	P-Gene	AsA
VWF	P-Gene	AsA
WARS1P1	P-Gene	AsA
WDFY4	P-Gene	AsA
WWOX	P-Gene	AsA
XKR6	P-Gene	AsA
Y_RNA	P-Gene	AsA
ZBTB7C	P-Gene	AsA
ZBTB7C-AS1	P-Gene	AsA
ZGLP1	P-Gene	AsA
ZGPAT	P-Gene	AsA
ZMIZ1	P-Gene	AsA
ZMIZ1-AS1	P-Gene	AsA
ZMYND8	P-Gene	AsA
ZNF184	P-Gene	AsA
ZNF185	P-Gene	AsA
ZNF212	P-Gene	AsA
ZNF423	P-Gene	AsA
ZNF576	P-Gene	AsA
ZNF875	P-Gene	AsA
ABT1	T-Gene	AsA
ABTB2	T-Gene	AsA
AC004231.2	T-Gene	AsA
AC011363.1	T-Gene	AsA
AC017083.1	T-Gene	AsA
AC017083.2	T-Gene	AsA
AC020743.2	T-Gene	AsA
AC023024.1	T-Gene	AsA
AC025594.1	T-Gene	AsA
AC026801.2	T-Gene	AsA
AC079779.4	T-Gene	AsA
AC092159.3	T-Gene	AsA
AC092327.1	T-Gene	AsA
AC093390.1	T-Gene	AsA
AC114808.2	T-Gene	AsA
AC124014.1	T-Gene	AsA
AC130454.2	T-Gene	AsA
ACP1	T-Gene	AsA
ADO	T-Gene	AsA
AF131215.3	T-Gene	AsA
AKAP11	T-Gene	AsA
AL136987.1	T-Gene	AsA
AL138696.1	T-Gene	AsA
AL138810.1	T-Gene	AsA
AL611946.1	T-Gene	AsA
ALDH1A3	T-Gene	AsA
ALPL	T-Gene	AsA
ANAPC16	T-Gene	AsA
ANKRD27	T-Gene	AsA
APIP	T-Gene	AsA
ARHGAP17	T-Gene	AsA
ARMC5	T-Gene	AsA
ASB15	T-Gene	AsA
ASB7	T-Gene	AsA
ASCC1	T-Gene	AsA
ATF4	T-Gene	AsA
ATP6V0A2	T-Gene	AsA
AUH	T-Gene	AsA
BAIAP2L1	T-Gene	AsA
BCKDK	T-Gene	AsA
BLK	T-Gene	AsA
BRIX1	T-Gene	AsA
BTG1	T-Gene	AsA
BTN2A2	T-Gene	AsA
BTN3A2	T-Gene	AsA
C10orf105	T-Gene	AsA
C10orf54	T-Gene	AsA
C10orf68	T-Gene	AsA
C12orf65	T-Gene	AsA
C13orf30	T-Gene	AsA
C16orf74	T-Gene	AsA
C19orf40	T-Gene	AsA
C1QA	T-Gene	AsA
C1QB	T-Gene	AsA
C1QC	T-Gene	AsA
C1QTNF2	T-Gene	AsA
C5orf54	T-Gene	AsA
C7orf72	T-Gene	AsA
C8orf12	T-Gene	AsA
CACNG3	T-Gene	AsA
CALU	T-Gene	AsA
CAPRIN1	T-Gene	AsA
CAT	T-Gene	AsA
CBX7	T-Gene	AsA
CCDC122	T-Gene	AsA
CCDC7	T-Gene	AsA
CCNJL	T-Gene	AsA
CCR7	T-Gene	AsA
CD44	T-Gene	AsA
CDC16	T-Gene	AsA
CDC6	T-Gene	AsA
CDC73	T-Gene	AsA
CDH23	T-Gene	AsA
CDK2AP1	T-Gene	AsA
CDKL3	T-Gene	AsA
CEBPG	T-Gene	AsA
CEP89	T-Gene	AsA
CERS3	T-Gene	AsA
CHST3	T-Gene	AsA
CHSY1	T-Gene	AsA
CLYBL	T-Gene	AsA
CNRIP1	T-Gene	AsA
COBL	T-Gene	AsA
COTL1	T-Gene	AsA
COX4I1	T-Gene	AsA
COX4NB	T-Gene	AsA
COX6A2	T-Gene	AsA
CPSF6	T-Gene	AsA
CTC348L5.1	T-Gene	AsA
CTC493P15.3	T-Gene	AsA
CTC529G1.1	T-Gene	AsA
CTD3076O17.1	T-Gene	AsA
DCUN1D2AS2	T-Gene	AsA
DDIT4	T-Gene	AsA
DDX46	T-Gene	AsA
DDX55	T-Gene	AsA
DIRAS2	T-Gene	AsA
DLEU1	T-Gene	AsA
DLEU2	T-Gene	AsA
DLEU7	T-Gene	AsA
DLEU7AS1	T-Gene	AsA
DNAH10	T-Gene	AsA
DNAJB12	T-Gene	AsA
DNAJC15	T-Gene	AsA
DOCK9	T-Gene	AsA
DOCK9AS1	T-Gene	AsA
DYNC2LI1	T-Gene	AsA
EBPL	T-Gene	AsA
EGFR	T-Gene	AsA
EGR2	T-Gene	AsA
EIF1	T-Gene	AsA
ENOX1	T-Gene	AsA
EPHA8	T-Gene	AsA
EPHB2	T-Gene	AsA
EPSTI1	T-Gene	AsA
FAM124A	T-Gene	AsA
FAM150B	T-Gene	AsA
FAM167A	T-Gene	AsA
FAM70B	T-Gene	AsA
FAM71F2	T-Gene	AsA
FBXO31	T-Gene	AsA
FBXO48	T-Gene	AsA
FBXO9	T-Gene	AsA
FIGNL1	T-Gene	AsA
FLJ30679	T-Gene	AsA
FLJ41484	T-Gene	AsA
FLJ44054	T-Gene	AsA
FLNC	T-Gene	AsA
FOXC2	T-Gene	AsA
FOXF1	T-Gene	AsA
FUS	T-Gene	AsA
GAS6	T-Gene	AsA
GAS6AS1	T-Gene	AsA
GGA2	T-Gene	AsA
GINS2	T-Gene	AsA
GJD3	T-Gene	AsA
GPATCH1	T-Gene	AsA
GPR18	T-Gene	AsA
GPR183	T-Gene	AsA
GSTA1	T-Gene	AsA
GUSBP2	T-Gene	AsA
HCAR1	T-Gene	AsA
HDAC7	T-Gene	AsA
HIST1H1E	T-Gene	AsA
HIST1H2AD	T-Gene	AsA
HIST1H2AG	T-Gene	AsA
HIST1H2BJ	T-Gene	AsA
HIST1H2BK	T-Gene	AsA
HIST1H2BO	T-Gene	AsA
HIST1H3E	T-Gene	AsA
HIST1H3G	T-Gene	AsA
HIST1H4C	T-Gene	AsA
HIST1H4G	T-Gene	AsA
HIST1H4H	T-Gene	AsA
HIST1H4I	T-Gene	AsA
HMGN1	T-Gene	AsA
HMGN4	T-Gene	AsA
HSD3B7	T-Gene	AsA
HSPG2	T-Gene	AsA
ICK	T-Gene	AsA
IGFBP4	T-Gene	AsA
IKZF1	T-Gene	AsA
IRF5	T-Gene	AsA
IRF8	T-Gene	AsA
ITGAD	T-Gene	AsA
ITGAX	T-Gene	AsA
ITGB1	T-Gene	AsA
ITLN2	T-Gene	AsA
KAT8	T-Gene	AsA
KCNRG	T-Gene	AsA
KCTD15	T-Gene	AsA
KIAA0182	T-Gene	AsA
KIF5B	T-Gene	AsA
KRT14	T-Gene	AsA
KRT15	T-Gene	AsA
KRT20	T-Gene	AsA
KRT222	T-Gene	AsA
KRT24	T-Gene	AsA
KRT25	T-Gene	AsA
KRT26	T-Gene	AsA
KRT27	T-Gene	AsA
KRT28	T-Gene	AsA
KRT42P	T-Gene	AsA
KRT9	T-Gene	AsA
LACC1	T-Gene	AsA
LACTBL1	T-Gene	AsA
LDLRAD3	T-Gene	AsA
LINC00240	T-Gene	AsA
LINS	T-Gene	AsA
LMO2	T-Gene	AsA
LOC100129316	T-Gene	AsA
LOC100129726	T-Gene	AsA
LOC100270746	T-Gene	AsA
LOC100506394	T-Gene	AsA
LOC146513	T-Gene	AsA
LOC256021	T-Gene	AsA
LOC400550	T-Gene	AsA
LOC730101	T-Gene	AsA
LOC732275	T-Gene	AsA
LRP3	T-Gene	AsA
LRRK1	T-Gene	AsA
LUZP1	T-Gene	AsA
MGAT3	T-Gene	AsA
MIR1278	T-Gene	AsA
MIR12892	T-Gene	AsA
MIR146A	T-Gene	AsA
MIR3142	T-Gene	AsA
MIR548AN	T-Gene	AsA
MIR623	T-Gene	AsA
MIR762	T-Gene	AsA
MSL1	T-Gene	AsA
NCRNA00223	T-Gene	AsA
NDUFAB1	T-Gene	AsA
NFIL3	T-Gene	AsA
NPTX2	T-Gene	AsA
NRBF2	T-Gene	AsA
NRP1	T-Gene	AsA
NUDT19	T-Gene	AsA
OGFOD2	T-Gene	AsA
OPN1SW	T-Gene	AsA
OXER1	T-Gene	AsA
PA2G4	T-Gene	AsA
PARD3	T-Gene	AsA
PCCAAS1	T-Gene	AsA
PDCD5	T-Gene	AsA
PDHX	T-Gene	AsA
PHF15	T-Gene	AsA
PLEK	T-Gene	AsA
PPP2CA	T-Gene	AsA
PRKCB	T-Gene	AsA
PRSS16	T-Gene	AsA
PRSS36	T-Gene	AsA
PRSS53	T-Gene	AsA
PRSS8	T-Gene	AsA
PSAP	T-Gene	AsA
PTTG1	T-Gene	AsA
PYCARD	T-Gene	AsA
PYDC1	T-Gene	AsA
RAD1	T-Gene	AsA
RAI14	T-Gene	AsA
RARA	T-Gene	AsA
RASA3	T-Gene	AsA
REEP3	T-Gene	AsA
RGS1	T-Gene	AsA
RGS13	T-Gene	AsA
RGS2	T-Gene	AsA
RHPN2	T-Gene	AsA
RILPL1	T-Gene	AsA
RILPL2	T-Gene	AsA
RNASEH2B	T-Gene	AsA
RNF40	T-Gene	AsA
RNU716P	T-Gene	AsA
RNU738P	T-Gene	AsA
RNU86	T-Gene	AsA
ROR2	T-Gene	AsA
RP11148O21.3	T-Gene	AsA
RP11148O21.4	T-Gene	AsA
RP11214F16.2	T-Gene	AsA
RP11215P8.3	T-Gene	AsA
RP11286H14.8	T-Gene	AsA
RP11309L24.2	T-Gene	AsA
RP11332K15.1	T-Gene	AsA
RP11342D11.2	T-Gene	AsA
RP11541P9.3	T-Gene	AsA
RP11546D6.2	T-Gene	AsA
RP1169E9.1	T-Gene	AsA
RP1190B22.2	T-Gene	AsA
RP127K12.4	T-Gene	AsA
RP168D18.3	T-Gene	AsA
RP4607I7.1	T-Gene	AsA
RP4683L5.1	T-Gene	AsA
RP4724E13.2	T-Gene	AsA
RPL3	T-Gene	AsA
RPL6	T-Gene	AsA
RPS19BP1	T-Gene	AsA
SBNO1	T-Gene	AsA
SELS	T-Gene	AsA
[truncated: 1,942 more rows]

## Sheet: S3 Table. MCODE clusters
S3 Table. MCODE clusters
EA Immunochip MCODE clusters (Fig. 3)			AsA Immunochip MCODE clusters (Fig. 3)			Shared Immunochip MCODE clusters (Fig. 3)			AsA GWAS validation clusters (Fig. 4)			E-MTAB-11191 DE clusters (Fig. 5)			Random clusters (Fig. 4)			EA all Immunochip genes (Supp. Fig. S3)			AsA all Immunochip genes (Supp. Fig. S3)
MCODE cluster	Gene		MCODE cluster	Gene		MCODE cluster	Gene		MCODE cluster	Gene		MCODE Cluster	Gene		MCODE Cluster	Gene		MCODE Cluster	Gene		MCODE Cluster	Gene
1	KRT12		1	HIST1H4G		1	IL2RA		1	ZYG11A		1	TROVE2		1	SMO		1	KRT25		1	SLC1A2
1	KRT13		1	PHF2		1	STAT4		1	ZYG11B		1	TMEM43		1	MAP2K6		1	KRT17		1	ZNF768
1	KRT16		1	TSPYL1		1	HSPA6		1	SERP2		1	RNF145		1	RGS11		1	KRT16		1	UBQLN4
1	KRT17		1	HIST1H2AG		1	CD44		1	SPCS3		1	TSPAN18		1	AKAP13		1	KRT15		1	PPIP5K2
1	KRT19		1	HIST1H1C		1	ANK3		1	RNF5		1	MYCBP2		1	GNAI3		1	KRT14		1	TCEA3
1	KRT23		1	HFE		1	IRF8		1	RNF169		1	LDLRAD4		1	ADCY9		2	KRT9		1	UBL4A
1	KRT31		1	HIST1H4I		1	IRF5		1	RNF11		1	TXNIP		1	APLNR		2	KRT12		1	TFAM
1	KRT33A		1	HIST1H4H		1	LYN		1	USP25		1	DISC1		1	SSTR2		2	KRT33A		1	OXA1L
1	KRT37		1	HIST1H1E		1	ITGAX		1	ZFAND5		1	ZYG11B		1	FPR3		2	KRT37		1	MAP4
1	KRT38		1	HIST1H4C		1	FCGR2A		1	UBQLNL		1	WIPI1		1	CASR		2	KRT38		1	LMO2
1	KRT40		1	CHAMP1		1	FLNC		1	PPP1R9A		1	HERC4		1	LPAR3		2	KRT27		1	HIST1H4G
2	BCL6		1	H2AFB1		1	CCL22		1	SPCS2		1	KLHL9		1	RXFP3		2	KRT28		1	TSPYL1
2	CASP1		1	HIST1H3E		1	CXCR5		1	PARP11		1	VPRBP		1	NPY4R		2	KRT26		1	HIST1H1T
2	CR1		1	HIST1H3H		1	GPR29		1	NPAS3		1	CUL2		1	GPR55		2	KRT40		1	TMA7
2	CR2		1	HIST1H3G		1	CCR7		1	SLIT2		1	CUL5		1	TAS2R20		2	KRT31		1	TAF7
2	IFI16		1	HIST1H3J		1	HYAL3		1	KCNQ5		1	FBXW2		1	CXCL11		2	KRT13		1	HCFC1
2	IFT88		1	HIST1H2AC		1	DHCR7		1	KCNG3		1	FBXL16		1	CCL19		2	KRT20		1	PHF2
2	IL1R1		1	HIST1H2BB		1	SMARCE1		1	RAD23B		1	ITCH		1	P2RY14		2	KRT19		1	HIST1H2AG
2	PTPN22		1	HIST1H2BO		1	GRM2		1	GFM1		1	WWP1		1	CAMK4		2	KRT24		1	HIST1H4I
2	VAV2		1	HIST1H2BJ		1	OAS3		1	SRP54		1	UBR2		1	NMU		2	KRT23		1	HIST1H4H
2	ACOX2		1	HIST1H2BK		2	KRT28		1	FRRS1		1	UBE2J1		1	CCR7		3	ATG5		1	HIST1H1E
2	ACTR2		1	HIST1H2AD		2	KRT25		1	USP47		1	UBE2W		1	HEBP1		3	IFIH1		1	TNPO1
2	ADORA3		1	POLR2E		2	KRT26		1	FAM168A		1	FBXO11		1	ADCY8		3	IRF4		1	MYSM1
2	AMPH		2	ZNF768		2	KRT27		1	EPM2A		1	LONRF1		2	GLP2R		3	STAT1		1	EIF1AD
2	ARPC2		2	UBQLN4		2	KRT15		1	MRPL13		1	DZIP3		2	VIPR1		3	CASP8		1	RPS10
2	ARRB2		2	UBL4A		2	KRT24		1	WNT3A		1	RNF130		2	TAAR1		3	CASP10		1	RPS24
2	ASB16		2	NAA25		3	TCF7		1	HBS1L		1	KLHL5		2	SCT		3	IRF8		1	RPSA
2	ASIP		2	TFAM		3	CTLA4		1	DCAF12		1	KBTBD7		2	SCTR		3	CIAPIN1		1	EIF1
2	ATXN1		2	OXA1L		3	IKZF1		1	UROD		1	KLHL2		2	CALCA		3	HERC5		1	KPNB1
2	BAG2		2	NUP88		3	BANK1		1	DCAF6		1	KCTD6		2	VIP		3	MX1		1	HSPA6
2	CASP10		2	POM121C		3	UHRF1BP1		1	RPS27L		1	MYLIP		2	TAAR5		3	OAS3		1	RPP25
2	CASP8		2	SREBF1		3	BLK		1	RSRC1		1	CFAP97		2	GPHB5		3	IFI35		1	SERBP1
2	CASR		2	IPO9		3	FAM167A		1	SKIV2L		1	UBE2G2		2	TSHR		3	IRF7		1	VBP1
2	CCDC84		2	HIST1H1T		3	TNIP1		1	RPL9		1	ZBTB16		3	MRPL19		3	IFI6		1	SRP54
2	CCL17		2	TMA7		3	ITGAM		1	RPL6		1	KLHL22		3	MRPL44		3	OAS1		1	RPL10
2	CCR10		2	TAF7		3	RASGRP3		1	SSR1		1	SOCS1		3	MRPL39		3	OAS2		1	ERCC8
2	CCR9		2	HCFC1		3	UBE2L3		1	DCUN1D3		1	FBXO21		3	HIBCH		3	IFI44L		1	HIST1H4C
2	COMMD7		2	HDAC9		3	XKR6		1	PPP2CA		1	ASB8		3	RPL23L		3	IFIT1		1	CHAMP1
2	CRYAB		2	KMT2B		3	CDH17		1	RPS10		1	KLHL3		3	MRPS35		3	IRF5		1	NAA10
2	CXCL16		2	KLK3		3	CSK		1	RPS25		1	FBXO22		3	MRPS18B		3	NLRX1		1	TAF11
2	CXCR1		2	KLK2		3	KRT9		1	RPS18		1	DTX3L		3	MRPS36		3	IL21		1	CCNT2
2	DLL4		2	GPN3		3	CD40		1	RPL3		1	RNF126		3	MRPL57		3	NFATC3		1	H3F3A
2	DNM3		2	FLI1		3	SLC15A4		1	RPL10A		1	UBE2L6		3	MRPS27		3	IRGM		1	HIST1H3E
2	EEPD1		2	HMGN1		3	FDFT1		1	RPS6		1	KCTD7		3	MRPL42		3	SOCS7		1	HIST1H3H
2	EIF5A		2	MYSM1		3	PTPRC		1	RPS5		1	UBE2K		4	TMCO2		4	HSPBP1		1	HIST1H3G
2	ELP3		2	RPSA		3	PPP2CA		1	SEC61A1		1	HECW2		4	NSA2		4	HSPE1		1	RPS20
2	ENG		2	RPS10		3	CADM1		1	ARCN1		1	RNF144B		4	SRRM2		4	ATP5H		1	MRPL4
2	ENTHD1		2	RPS24		3	TNPO3		1	CERKL		1	TRIM21		4	UTP23		4	ANAPC15		1	C12orf65
2	EXOC2		2	EIF1AD		3	NOS2		1	TCEB1		1	FBXO30		4	USP39		4	CDC6		1	RPL14
2	FBXO40		2	NAB1		3	CX3CL1		1	GAN		1	UBE2C		4	CASP6		4	UBE2C		1	RPL3
2	FBXW2		2	EGR2		3	CD80		1	ASB14		1	UBE2B		4	EPPK1		4	CDC20B		1	RPL6
2	FCGR2A		2	KPNB1		3	CD226		1	ANAPC7		1	ATG7		4	SF3B5		4	PTTG1		1	POLR2B
2	FCHO1		2	HDAC7		3	SLAMF7		1	HERC1		1	SIAH1		4	MRPS10		4	UBA52		1	RPL10A
2	FLNB		2	SETD8		3	KRT14		1	UBE2G1		1	JAG1		4	SNRPA		4	BRCA1		1	POLR2C
2	GAK		2	SLC25A6		3	KRT20		1	CUL5		1	SMURF2		4	NHP2L1		4	MCM6		1	HIST1H3J
2	GRM4		2	VBP1		3	HYAL1		1	HECTD3		1	TTN		4	CDC5L		4	ILF3		1	SMARCE1
2	GRM7		2	SRP54		3	CR1		1	FBXL22		1	UBE2D1		4	MRPL13		4	PARP2		1	PSMA6
2	GTF3C3		2	REST		3	ETS1		1	FBXW5		1	UBE2D3		4	PABPN1L		4	ITCH		1	EIF3E
2	HERC5		2	RPL10		3	JAZF1		1	RNF25		1	FBXW7		4	MRPS12		4	DUSP12		1	HIST1H2AC
2	HSPBP1		2	PARK2		3	EIF1		1	KCTD7		1	FBXO6		4	DEPDC7		4	TRIM25		1	H2AFB1
2	HSPD1		2	CENPQ		3	SIPA1		1	SKP2		1	TRIM32		4	GCFC2		4	RPL19		1	HIST1H2BO
2	HTR5A		2	NAA10		5	GINS2		1	CBLB		1	ANAPC1		4	SART1		4	MRPS7		1	HIST1H2BJ
2	IFI30		2	TAF11		5	CCNJL		1	UBE2R2		1	ANAPC5		4	MSI1		4	RPS11		1	HIST1H2BB
2	IFI35		2	CCNT2		5	C3orf18		1	HACE1		2	ZBED6		4	DNAJC4		4	RPL27		1	HIST1H2AD
2	IFI44L		2	MRPL4		5	CDC6		1	RNF114		2	TMED4		4	RALY		4	RPS20		1	POU2F1
2	IFI6		2	C12orf65		5	CD6		1	SKP1		2	SPCS3		4	PTBP1		4	RPS14		1	SEC61A2
2	IFIH1		2	RPL14		5	REV3L		1	ANAPC13		2	PAIP2		4	FUBP1		4	RPL24		1	PA2G4
2	IFIT1		2	RPL3		5	FBXW2		1	RPL8		2	TIMM10B		4	SNRNP40		4	HSPA6		1	POLR2E
2	IKBKAP		2	RPL6		5	RMI2		1	UBA52		2	MAP4		4	SF3B4		4	ERCC1		2	REV3L
2	IL18BP		2	POLR2B		5	SKP1		1	PHC3		2	SAT1		4	RP9		4	OIP5		2	PGGT1B
2	IL27		2	RPL10A		5	PTTG1		1	RPS8		2	UHMK1		4	CAPG		4	UBE2K		2	FIGNL1
2	IRF4		2	HIST1H2BN		5	TOP2A		2	NEUROD6		2	ZNF207		4	HNRNPLL		4	KIF18A		2	POLB
2	IRF7		2	PSMA6		5	MCM6		2	KIAA1751		2	HNRNPUL2		4	ZNHIT3		4	RMI2		2	XRCC1
2	IRGM		2	EIF3E		5	HEMK1		2	MAPK9		2	HN1L		4	EIF4G3		4	TNKS		2	RAD9B
2	ITCH		2	POU2F1		5	ZRANB3		2	PAQR5		2	NUDT3		4	TFIP11		4	RAD51		2	DNA2
2	KCTD6		2	SEC61A2		6	C7orf72		2	TUB		2	SREK1		4	SLC7A9		4	SUMO2		2	MPP1
2	KDM4B		2	SETD1A		6	ZPBP		2	OPN1SW		2	FNBP4		4	SNRNP27		4	TOP2A		2	THADA
2	MKKS		2	BRCC3		6	THSD7A		2	MAPK13		2	FASTKD2		4	CCDC97		4	NUSAP1		2	UTP20
2	MRPL45		2	DARS		6	FIGNL1		2	GZMA		2	FAM120A		4	CSTF2T		4	C6orf106		2	NUP88
2	MRPS7		2	PA2G4		6	CCDC36		2	GPSM3		2	ZCCHC6		4	ZMAT5		4	TNFAIP3		2	XPO1
2	MX1		2	POLR1D		6	VANGL2		2	NPY2R		2	STK16		4	WDR33		4	CCDC69		2	RTEL1
2	MYOZ1		3	TLR5		6	COBL		2	NPY1R		2	DPH3		4	HSPA12A		4	TRAF3		2	ORC3
2	NBR1		3	MGAT3		6	KLHL10		2	GABBR1		2	DNAJA2		4	WDR83OS		4	TK1		2	MCM6
2	NEDD4L		3	IL1A		7	ALDH2		2	NPY5R		2	SMG7		4	SNRNP200		4	CDK3		2	RAD1
2	NEURL2		3	F11R		7	MTHFR		2	HTR5A		2	UPF1		4	PLRG1		4	GINS2		2	DEPDC1B
2	NFATC2IP		3	PYDC1		9	CAT		2	SSTR2		2	SFSWAP		4	DDX17		4	PRIM2		2	RMI2
2	NLRX1		3	PYCARD		9	COPA		2	HTR1E		2	ERLIN1		4	PPIH		4	POLR2C		2	RFC2
2	NOTCH2		3	ERC1		9	DGKH		2	CCR3		2	DNAJC7		4	AQR		4	CENPL		2	FEN1
2	OAS2		3	NOD2		9	RPTOR		2	CCR1		2	SNX1		4	GEMIN4		4	CENPW		2	GINS2
2	OR11H4		3	TAB1		9	WDFY4		2	OXER1		2	CSDE1		5	UBOX5		4	KNSTRN		2	NCAPG
2	OR6S1		3	CYLD		9	CLEC16A		2	CCR9		2	EIF3L		5	TRAF7		4	HIF3A		2	TOP2A
2	OTUD3		3	PRKCI		9	BCAR1		2	CCR5		2	EIF3K		5	KLHL25		4	EIF6		2	RMI1
2	PAPOLG		3	TNIP2		9	RGS1		2	CXCR5		2	COA1		5	ENC1		4	SERBP1		2	FANCE
2	PARD6A		3	BRD7		9	C1QB		2	PMCH		2	YTHDC1		5	FBXL5		4	RPS25		2	C19orf40
2	PPIL3		3	REL		9	PLEK		2	CXCL16		2	LUC7L		5	MGRN1		4	TUFM		2	PTTG1
2	PPIL6		3	TLR4		9	NCF2		2	CXCR6		2	EIF4B		5	FBXO15		4	DOT1L		3	USP34
2	PTGES3L		3	PPP2R3B		9	CLECL1		2	CCL20		2	CD164		5	KCTD7		4	RPL29		3	SKIL
2	PUF60		3	BCL10		9	GRB10		2	OXGR1		2	RPS5		5	MYLIP		4	EIF5A		3	STRN4
2	QARS		3	MTCP1		9	DOK4		2	SLC12A2		2	RPS19		5	RNF130		4	QARS		3	PPP1R3B
2	RBM17		3	LAMTOR2		9	INPP5E		2	RAPGEF3		2	RPLP0		5	FBXW9		4	RAD23B		3	PPCDC
2	RBM22		3	PIK3CG		9	TEC		2	RAPGEF4		2	NACA		5	MIB2		4	FAM86C1		3	SNRNP35
2	RNF215		3	NOTCH1		9	SH3BP2		2	NMUR2		2	RPL37A		5	UBR2		4	MRPL38		3	PLCL2
2	RPAP1		3	PFKL		12	CPSF1		2	CX3CL1		2	RPL10		5	CIAO1		4	FBXW2		3	TROVE2
2	RPS25		3	ERBB3		12	ASAP3		2	ADCY3		2	DOCK4		5	UBA5		4	SPRED2		3	RAI14
2	SAA1		3	MAP3K8		12	TCEA3		2	GNB1		2	GSPT1		5	FMN1		4	FIGNL1		3	KIAA1109
2	SCARB2		3	CDC37		12	SNRPC		2	GNG5		2	RPL23A		5	UBE2L3		4	SLC9C2		3	SH2B3
2	SF3B1		3	GNG2		12	LMO2		2	PDE2A		2	RPL14		7	GNA11		4	KDM4B		3	MAP3K11
2	SH3PXD2B		3	ADCY7		12	CDC73		2	PDE7B		2	SIL1		7	CCL15		4	UBXN2B		3	MYO15A
2	SKI		3	IRAK1		12	POLR2C		2	PDE8B		2	EIF1AX		7	P2RY6		4	MKKS		3	RASSF5
2	SKIV2L2		3	ADCK3		12	RNF40		2	GNB5		2	HABP4		7	PTAFR		4	RPP14		3	PLAT
2	SLC22A11		4	PGGT1B		12	RARA		3	INTS8		2	RPS4X		7	P2RY1		4	ZBP1		3	IL21R
2	SMO		4	WDR73		14	ZNF365		3	GTF2E2		2	RPL7A		7	HCRTR2		4	REV3L		3	GTF2I
2	SNAP47		4	POLB		14	AFF3		3	GPN3		2	RPL3		7	PTGER1		4	KCNB1		3	FLNC
2	SOCS3		4	XRCC1		14	PTPN2		3	RBM42		2	EIF5A		7	XCR1		4	KCNG1		3	FBXW2
2	SPPL2C		4	RAD9B		14	BACH2		3	EIF2B3		2	RPLP2		7	CYSLTR2		4	NBR1		3	FBXW12
2	SRRT		4	RFC2		14	UBASH3A		3	EIF2AK2		2	RPL38		7	XCL1		4	VRK1		3	FBXO9
2	SRSF6		4	DNA2		14	IL12A		3	EEFSEC		2	RPL10L		7	P2RY11		4	MRPL45		3	FBXL6
2	STAT1		4	RAD1		14	TYK2		3	SLC30A9		2	EIF5B		8	MUCL1		4	OTUD3		3	FARSA
2	SYMPK		4	MPP1		14	IL37		3	DAW1		2	RPS11		8	GALNT11		4	PDE12		3	SUFU
2	SYN2		4	RTEL1					3	DIS3L2		2	C18orf32		8	GALNT15		4	PDS5A		3	HMGN1
2	SYN3		4	RPP25					3	CIRH1A		2	CCDC130		8	MUC4		4	USP14		3	EIF4EBP2
2	SYNJ2		4	POLR3A					3	CWF19L2		2	KIAA1143		8	MUC12		4	SKI		3	PTPN2
2	TMEM55B		4	FEN1					3	LSM2		2	NKTR		8	ST3GAL3		4	TMEM258		3	TYK2
2	TNFAIP3		4	RMI1					3	SRRM1		2	LUC7L2		8	GCNT1		5	ACOX2		3	FBXO31
2	TRIM25		4	FANCE					3	SF3A3		2	RPS9		8	MUC5B		5	NOS2		3	TCERG1
2	TRIM63		4	C19orf40					3	DDX46		2	ATXN2		8	ST3GAL3		5	ACTR2		3	ZMAT5
2	TRMT11		4	NBN					3	CPSF2		2	ATXN1		8	MUC12		5	NCK2		3	SNRPC
2	TTC28		4	DKC1					3	U2AF1L4		2	SMG1		8	GCNT1		5	COTL1		3	STAT4
2	UBA52		4	TERT					3	SNRNP27		2	GART		8	MUCL1		5	GRPEL1		3	RARS2
2	UBAP1		4	AKT1					3	SNRPA		2	PRPF8		8	GALNT11		5	FCGR2A		3	DALRD3
2	UBE2C		4	KRI1					3	SNRPD3		2	SNRNP200		8	MUC4		5	ARPC5		3	DDX46
2	UBE2K		4	DDX55					3	CD2BP2		2	SNRPA1		8	GALNT15		5	ARPC2		3	SF3B2
2	VAMP2		4	ABT1					3	EIF2S1		2	SYF2		8	MUC5B		5	LRRK2		3	E2F2
2	WBP2		5	XRCC4					3	ELF1		2	SLU7		9	SCARB2		5	HCLS1		3	CDCA2
2	XPO4		5	XRCC6BP1					3	SART3		2	SF3B3		9	ARPC1A		5	ANP32B		3	CDC25A
2	ZBP1		5	PMS1					3	AMD1		2	SRRM2		9	CD3D		5	COBL		3	SLC22A5
3	AHI1		6	IL1B					3	CCT8		2	SNRPN		9	AP2M1		5	ATP5L		3	CCNJL
3	CEP192		6	IL1RN					3	LSM8		2	SRRM1		9	PSCA		5	AIRE		3	IL1B
3	CEP250		6	SIGIRR					3	AGPAT1		2	MAGOH		9	CD52		5	RAB1A		3	IL1A
3	CEP72		6	IL18R1					3	RPP21		2	PPIH		9	GZMK		5	APOE		3	IL12A
3	CEP97		6	ICAM1					3	DPY30		2	HNRNPA1		9	ALPL		5	HDLBP		3	CCL22
3	FBF1		6	LIF					3	SUZ12		2	HNRNPA3		9	DCAF4		5	SAA1		3	CX3CR1
3	KIF24		6	IL4					3	POLR2B		2	DDX46		9	ZDHHC17		5	PCYOX1		3	GPR29
3	LPHN3		6	NTRK2					3	NUDT2		2	SRRT		9	CD48		5	SDC1		3	CXCR5
3	MRPL38		6	WWOX					3	MOCS1		2	ISY1		9	FEM1C		5	LCAT		3	SKP1
3	NEDD1		6	CEP290					3	NTPCR		2	SRSF6		9	HCST		5	PLTP		3	CAST
4	ATP5H		6	FGFR1OP					3	POLR2C		2	U2SURP		9	COPS8		5	MAPT		3	GRIN3B
4	CHCHD2		6	CPSF6					3	SRPK1		2	HNRNPU		9	LYPD5		5	MAP3K11		3	GRIK4
4	DNMT3L		6	BCR					3	SRRM3		2	SRSF11		9	STON2		5	ARL1		3	CACNA2D2
4	EIF3C		6	FUS					3	PABPN1		2	CWC25		9	CEACAM5		5	NSF		3	RASGRP1
4	EIF3CL		6	STAT3					3	ACIN1		2	HNRNPUL1		9	EGF		5	NRD1		3	RASGRF2
4	EIF6		7	KCNU1					3	DHX15		2	PTBP1		9	SPRY2		5	PPP2R1B		3	CACNA1S
4	ERCC1		7	KCNMB2					3	UTP15		2	RBMX		9	IPMK		5	HRAS		3	RAB44
4	FAM86C1		7	KCNMB4					3	WDR36		2	U2AF1L4		9	ACTR3C		5	PPP2CA		3	CCL8
4	ILF3		9	MCU					3	UTP6		2	HNRNPH1		9	CD3G		5	ASIP		3	C1QC
4	INO80		9	MRPL39					3	IMP4		2	WBP4		9	DCAF5		5	VAMP2		3	C1QB
4	INO80D		9	NDUFA9					3	MPHOSPH10		2	HNRNPH2		9	PTPN18		5	VDAC1		3	SLCO2B1
4	IPO5		9	COX6B1					4	TCP11L1		2	EEF2		9	SYNJ2		5	RPTOR		3	C1QA
4	KCNB1		9	UQCR10					4	MOB1B		2	AQR		9	ALPPL2		5	PPP5C		3	SNRPA1
4	KCNG1		9	CISD2					4	MOB1A		2	RPS20		9	PRSS21		5	BCAR1		3	TNIP2
4	KCTD19		9	NDUFAB1					4	LRRC39		2	RPL18		9	SYT11		5	PTPN1		3	BRD7
4	NUDT2		9	COX6A2					4	MLF1		2	RPS15		9	CD1D		5	ITGAX		3	UVRAG
4	NUFIP2		9	CISD1					4	EML4		2	RBM17		9	COPS2		5	LDHA		3	DEF6
4	PARP2		9	COX17					4	MZT2B		2	PABPC1		9	DCUN1D1		5	BCKDK		3	IKZF1
4	PELP1		9	VDAC3					4	NDEL1		2	EIF3H		9	MSLN		5	CAMK2D		3	REL
4	RAD23B		9	HINT1					4	KIF24		2	AMD1		9	AP4M1		5	RORA		3	BCKDK
4	RPL19		10	TBCD					4	NEDD1		2	SF1		9	ARPC3		5	MYC		3	ITGAX
4	RPL24		10	JAK2					4	NEK2		2	PPP2R2A		9	CTLA4		5	LAT		3	ITGAD
4	RPL27		10	ATG7					4	CEP97		2	CLK4		9	FEM1B		5	FCER1G		3	B7RP1
4	RPL29		10	TRAK1					4	TUBB		2	EIF3M		9	CD1A		5	CACNA1C		3	UBE2E3
4	RPP14		10	VWF					4	CEP63		2	UBQLN4		9	PICALM		5	RIMBP2		3	TBCD
4	RPS11		10	CLCN6					4	C2CD3		2	EEF1G		9	SPRN		5	RASGRP3		3	WDR92
4	SAMD15		10	AGTRAP					4	NINL		2	BUD31		9	RECK		5	CACNA2D3		3	COMMD8
4	SMG7		11	IL36RN					4	YWHAE		2	GNB2L1		9	LSAMP		5	CACNA2D2		3	ITGB1
4	SUMO2		11	IL1RAPL1					4	HAUS4		2	STRBP		10	RAB7B		5	CACNB1		3	ITGAM
4	TEP1		11	IL36B					4	AHI1		2	PCBP2		10	FCGR1B		5	IFNG		3	RAB5C
4	TUFM		11	IL36A					5	PTPRK		2	NARS		10	COX18		5	FLNC		3	ANKRD17
4	UTP23		11	IL1F10					5	IL15		2	EIF3B		10	SPTB		5	FLNB		3	CDC16
5	DGKQ		12	ADAMTSL1					5	TSLP		3	PILRA		10	YKT6		5	STMN1		3	ANAPC16
5	FLT1		12	ADAMTSL3					5	IFNA21		3	ICAM2		10	LGMN		5	CARM1		3	TRIM33
5	GPR39		12	ADAMTS3					5	NR2F2		3	KCNA3		10	RAB3GAP2		5	TNFRSF21		3	CBX7
5	IPMK		12	ADAMTS9					5	PTPN18		3	SAMSN1		10	GSPT1		5	MED1		3	ANAPC1
5	ITPR2		12	ACAN					5	TAC3		3	RB1CC1		10	COPB2		5	RGL1		3	PPP2CA
5	P2RY6		13	RAI14					5	P2RY6		3	FPR2		10	MAPRE3		5	FADS1		3	CDKN1A
5	PLCB1		13	SCN7A					5	NTS		3	TMC6		10	CHTOP		5	NCOA6		3	PPP2R3B
5	PLCB2		13	SCN4B					5	KALRN		3	CD177		10	CYTH4		5	NPAS2		3	IL2RA
5	PLCB3		13	CDCA2					5	EDNRB		3	SCAMP1		10	KIF7		5	FDFT1		3	UBE2D1
7	IL6R		13	F8					5	ERBB2IP		3	LAMTOR3		10	TMED10		5	CASKIN2		3	BCL10
7	APEX1		13	GRIN3B					5	CCL22		3	ATP11A		10	SCFD1		5	CASP1		3	CTLA4
7	CD2		13	CNIH3					5	CCL17		3	TMBIM1		10	TUBB6		5	IL1R2		3	CD80
7	CD3E		13	GRIK4					5	PLCB4		3	TSPAN14		10	CDC20B		5	CCL22		3	MAP3K8
7	CD5		13	RPS6KA2					5	PLCB1		3	CD59		10	KIF13B		5	IL12A		3	PPP1CC
7	GIMAP1		13	PRKD2					5	SENP1		3	MOSPD2		10	KIF11		5	IL10		3	AKAP11
7	GIMAP4		13	PRKD1					5	NFKBIL1		3	HGSNAT		10	GBP7		5	SMARCE1		3	JAK2
7	GIMAP5		13	BATF					5	PTAFR		3	KCNAB2		10	ARFIP2		5	IL2		3	PITPNC1
7	GIMAP6		13	CEBPG					5	PPP2R3C		3	CKAP4		10	VCAM1		5	CD80		3	ATG7
7	GIMAP7		13	WDR92					5	OR5H15		3	CD47		10	HLA-DMB		5	CD86		3	TRAK1
7	GIMAP8		13	ATF4					5	OR2J3		3	DNAJC5		10	TUBGCP6		5	IL2RA		3	VWF
7	GZMA		13	TRIB3					5	OR5V1		3	ITGAL		10	HLA-DRB5		5	MAP4K4		3	CLCN6
7	HCLS1		13	PPP1CC					5	OR11A1		3	FCAR		10	SEC61A1		5	SEC24C		3	PDHX
7	ICOS		13	AKAP11					5	OR2H1		3	PLAUR		10	COPG2		5	DNM3		3	CSK
7	IFNG		15	WNT4					5	OR2L13		3	GPR97		10	RPS6KC1		5	IL1R1		3	AGTRAP
7	IL10		15	PLXNB1					5	OR2M5		3	MCEMP1		10	KIFAP3		5	CTLA4		3	CACNG3
7	IL10RA		15	PLXNB3					5	OR5AC2		3	RAP2B		10	MAN2A2		5	RNASE6		3	LRRK2
7	IL17D		15	LIMK1					5	OR5H2		3	C3AR1		10	KIFC2		5	STX4		4	KRT24
7	IL2		15	HMHA1					5	OR5K4		3	CLEC4D		10	GUF1		5	CELF2		4	KRT20
7	IL21		15	PLXNA3					5	OR10A7		3	CD53		10	EARS2		5	CPLX3		4	KRT15
7	IL7		15	NRP1					5	XCR1		3	SLC15A4		10	DCTN4		5	STX1B		4	KRT27
7	JAK3		15	DPYSL4					5	P2RY2		3	BST1		10	RPLP2		5	LMAN1L		4	KRT26
7	RNASE6		15	PARD3					5	OR2M4		3	CEACAM8		10	DYNC1I1		5	SNAP47		4	KRT25
8	ADNP		15	ELMO1					5	OR52A5		3	TMEM30A		10	PDS5B		5	IPO8		4	KRT28
8	CHD7		15	RAC2					5	SLC9A5		3	PGRMC1		10	N6AMT1		5	GDI2		4	KRT9
8	CPSF3L		16	P4HA2					5	IL17RD		3	CMTM6		10	OAS3		5	SCRIB		4	KRT14
8	DHX8		16	SPP1					5	OR4K1		3	CEACAM1		10	PLSCR1		5	NRG3		4	CCDC8
8	ELL		16	COL9A1					5	OR2B6		3	SLC2A3		10	IRF6		5	EXOC2		5	SIGIRR
8	RPAP2		16	PLOD1					5	ENSG00000250151		3	ADAM8		10	RAB6A		5	F5		5	IL37
8	RTF1		16	RUNX3					5	WIPF3		4	SLC11A2		10	ARF5		5	SEC16A		5	IL18R1
8	SNAPC4		16	SYK					5	VPS29		4	TTLL5		10	RPL12		5	TRAPPC4		5	IL11RA
8	SUPT16H		16	SCARB1					5	ITPR3		4	NIN		10	TMEM115		5	IFI30		5	TAGAP
8	ZC3H4		16	MSR1					5	AHNAK2		4	MOB1A		10	CENPE		5	NFATC2		5	IRF8
10	ADCYAP1R1		16	SDC4					5	MAPK14		4	MACF1		10	TRIM46		5	TNPO1		5	GPR183
10	CA10		16	GPC5					5	REPS1		4	TMEM214		10	ARHGEF5		5	SELL		5	GPR18
10	CRHR1		16	C6					5	ARRB1		4	RGS2		10	TUBA3C		5	SH2D4A		5	DOCK5
10	CTXN3		16	KMO					5	ARRB2		4	KCNJ15		10	MAN1A1		5	RAPGEF5		5	DOCK3
10	FAM163B		16	COL4A2					5	STAM		4	KCNJ2		10	C4orf33		5	IKZF3		5	NCF2
10	NEUROD6		16	IBSP					5	HIP1		4	SFXN3		11	RRP7A		5	RAB23		5	ICAM1
10	NGB		16	ALPL					5	SYT9		4	SERPINB1		11	GRWD1		5	IFNL1		5	MYO9B
10	POMT2		16	ITIH2					5	DAB2		4	DEFA1		11	ZNHIT6		5	TYK2		5	FCGR2A
10	RBFOX1		16	APOB					5	IL7R		4	WDR42A		11	ACIN1		5	NCOA5		5	CLEC12A
10	RLN2		16	ALB					5	EGFR		4	CRYBG3		11	WDR74		5	TNC		5	CD244
11	APLP1		16	PEX3					5	ARPC3		4	PER1		11	ATAD3C		5	PLA2G15		5	CD247
11	ATF6		16	ACSL6					5	AGFG1		4	TDRD7		11	FAM86C1		5	WNT3		5	IL4
11	CD86		17	TCERG1					5	PRKCB		4	SLAIN2		11	RPF1		5	STK25		5	LIF
11	CENPL		17	SNRNP35					6	USP37		4	SIRPG		11	NMD3		5	TNIK		5	CCR7
11	CENPW		17	NOA1					6	TAP2		4	SKAP2		11	TYW1		5	SYN3		5	RASGRP3
11	CNKSR1		17	ORC3					6	TAP1		4	CCDC18		11	NSUN3		7	APEX1		5	WDFY4
11	CPPED1		17	XPO1					6	UBLCP1		4	BBS2		11	DPH5		7	GZMA		5	PLEK
11	CTSA		17	UTP20					6	JAZF1		4	BBS1		11	DPH2		7	GIMAP4		5	LY9
11	CUX1		17	ZMAT5					6	SOD1		4	AUP1		11	RIOK1		7	CD2		5	PTPRC
11	DCTN4		17	RARS2					6	TNKS		4	ATXN3		11	NSUN2		7	GIMAP8		5	BCR
11	DDX27		17	DALRD3					6	PELP1		4	ATP2B1		11	TMEM8A		7	GIMAP7		5	RGS1
11	DENND1A		17	SF3B2					6	STAMBP		4	ELANE		11	GNL1		7	ICOS		5	ELMO1
11	DENND6A		17	U2AF1L4					6	CDKL1		4	LCN2		11	TRUB2		7	CD6		5	BLK
11	F5		17	CHERP					6	NAA10		4	NEU1		11	DDX24		7	CD5		5	CD40
11	GDI2		17	WDR6					6	TUBAL3		4	DEFA4		11	RANBP6		7	GIMAP6		5	MTCP1
11	GEMIN4		17	PSME3					6	TUBA3E		4	KPNB1		13	AGPAT5		7	GIMAP5		5	LAMTOR2
11	GOLGB1		17	TARS					6	FKBP9		4	BPI		13	AGPAT6		7	GIMAP1		5	NOS2
11	H2AFX		17	DPYD					6	RUVBL1		4	ERP44		13	PPAPDC1B		8	ITPR2		5	PFKL
11	HSPE1		17	TDRD12					6	TTLL3		4	ARG1		13	GPD1		8	FLT1		5	ERBB3
11	IL17RD		17	SNRPA1					6	MARS		4	ATG4B		13	LPIN3		8	PLCB2		5	STAT3
11	IPO8		17	VIMP					6	COPRS		4	S100A10		13	PNLIP		8	PLCB1		5	RAC2
11	ITIH2		17	ADA					6	DDX39B		4	ANKRD32		13	GPAM		8	PLCB3		5	CDC37
11	IZUMO4		17	BRIX1					6	CHTOP		4	TCTN3		13	MOGAT2		8	CASR		5	ADCY7
11	KIF18A		17	PES1					6	BCLAF1		4	RAB3IP		16	IL12RB2		8	DGKH		6	HIST1H1C
11	KIF1A		17	LTV1					6	HSP90AB1		4	TMEM216		16	PDGFB		8	DGKQ		6	HFE
11	KIF1C		17	WDR18					6	PSMB11		4	HAUS5		16	FGG		8	INPP5E		6	HDAC9
11	KIF5A		19	MGST3					6	PSMB8		4	CKAP5		16	AGGF1		8	SYNJ2		6	KMT2B
11	KNSTRN		19	GSTA1					6	PSMB9		4	ODF2		16	FAM20C		8	TMEM55B		6	KLK3
11	LAMC1		19	GPX3					6	CCNE2		4	SFI1		16	STAT3		8	IPMK		6	GPN3
11	LAMC2		21	RASGRP1					6	CCT6A		4	CDK1		16	SERPINE1		8	TRPC3		6	FLI1
11	LAT		21	RASGRF2					6	AHCY		4	KIF24		16	KTN1		9	CD38		6	EGR2
11	LEFTY2		21	CACNA1S					6	NOTCH4		4	MAPRE1		16	TNS3					6	HDAC7
11	MAD1L1		21	PPP2R3C					6	CCND1		4	DYNC1H1		16	STAT1					6	SETD8
11	MAPT		21	CACNG3					6	JAK2		4	OFD1		16	DOK1					6	POLR3A
11	NCOA5		21	ADAM23					6	PSMB5		4	CEP97		16	CTNND1					6	KLK2
11	NEK6		22	USP34					6	ABCB5		4	TUBB		16	TOR4A					6	REST
11	NEK7		22	PEX7					7	TADA1		4	SCLT1		16	IGF2					6	CENPQ
11	NSF		22	PEX13					7	TONSL		4	TTBK2		16	HGF					6	NAB1
11	NUP85		22	IKBKE					7	USP3		4	RAB11A		16	SLC9A3R2					6	RNF40
11	OIP5		22	ERCC8					7	HIST1H2BE		4	DCTN3		16	TNS4					6	CDC73
11	PDS5A		22	KEAP1					7	PARPBP		4	TUBA4A		16	KIAA1549					6	NBN
11	PEBP1		22	SLC22A5					7	HIST1H1B		4	B9D2		16	KIT					6	HIST1H2BK
11	PPP2R1B		22	UBE2E3					7	CBX5		4	HAUS4		16	KLK3					6	HIST1H2BN
11	RAB1A		22	UBE2D3					7	BRD2		4	ALMS1		16	PEBP1					6	TCF7
11	RHOB		22	EIF2AK1					7	HIST1H4L		4	SPTAN1		16	MMRN1					6	BCL9L
11	SDC1		22	ASB7					7	HIST1H4K		4	CANT1		16	TMEM30A					6	MAPKAPK3
11	STAU1		22	ASB15					7	CMC2		4	LTF		16	LPGAT1					6	SETD1A
11	STK25		22	COMMD8					7	BMI1		4	MMP8		16	CPNE3					6	BRCC3
11	STMN1		22	ASB1					7	DLD		4	GGH		16	LAMTOR1					6	DKC1
11	TK1		22	VPS29					7	PDHX		4	TIMP2		16	AGPAT2					6	RARA
11	TNC		22	IKBKB					8	SYNGR1		4	ORM1		16	TMC6					6	AKT1
11	TRAPPC4		22	UBE2D1					8	LAMP1		4	QSOX1		16	TMEM179B					6	KRI1
11	TRIM24		22	NFKB1					8	FLNB		4	CAMP		16	LPCAT1					6	POLR1D
11	UNC13D		23	RASSF5					8	LSAMP		4	PTX3		16	CD63					6	DDX55
11	UNC5B		23	MYO15A					8	CNTN5		4	QPCT		16	PSEN1					6	ABT1
11	VAT1		23	ITGAD					8	LYPD6B		4	CRISP3		16	TRPM2					7	MCU
11	WFS1		23	NDST3					8	GP2		4	OLFM4		16	NETO2					7	MRPL39
11	ZC3HAV1		23	NDST4					8	LY6G6C		4	CSNK1E		19	ATP6V0A4					7	EMC8
12	APOE		23	HS3ST2					8	NEGR1		4	CXCR4		19	ATP6AP1L					7	TIMMDC1
12	HDLBP		23	HS3ST1					8	THY1		4	FPR1		19	ATP6V1F					7	SDHC
12	LCAT		23	L1CAM					8	CNTN4		4	GABBR1		19	NDUFA6		12	IPO5		7	OMA1
12	PCYOX1		23	EFNA5					8	ITGA3		4	GPR183		19	NDUFS8		12	EIF3C		7	COX6B1
12	PLA2G15		23	NCAPG					8	CD80		4	CCL5		19	C14orf2		12	EIF3CL		7	UQCR10
12	PLTP		23	CD9					8	CD226		4	GNAI3		19	KDM5A		12	DHX29		7	NDUFA9
12	SEC24C		23	ITGB1					8	PRMT5		4	CXCR3		19	KDM5B		12	EIF1		7	CISD2
13	CARM1		23	LAMB2					8	FAM20A		4	S1PR2		19	NDUFA9		13	SKIV2L2		7	NDUFAB1
13	H3F3B		23	NCKIPSD					8	CALU		4	ANXA1		19	ATP6V1E1		13	UTP23		7	COX4I1
13	MED1		23	ARHGEF7					8	LTBP1		4	GPSM2		19	ATP5O		13	PINX1		7	COX6A2
13	MED24		23	HSPG2					8	PDIA6		4	VSIG4		19	ATP1A2		13	HGH1		7	CISD1
13	NCOA6		23	EPHB2					8	EVA1A		4	CCL28		20	PEX1		13	TRMT11		7	COX17
13	NPAS2		23	EGFR					8	C4A		4	GPR18		20	MPV17		13	HEATR3		7	HINT1
13	RARB		23	PRKCB					8	ITGAL		4	LPAR5		20	CHD8		14	ADNP		7	COQ9
13	RGL1		23	MMP13					8	RAB44		4	GNAI2		20	ZNF143		14	RTF1		8	LCE4A
13	RORA		25	IL21R					8	SLC15A4		4	CXCL16		20	PHYH		14	CDC73		8	LCE1C
13	TNFRSF21		25	IL11RA					8	HVCN1		4	CXCR5		20	IDE		14	BAG2		8	LCE3C
14	CLEC4D		25	CCL7					8	CD47		4	ADORA3		20	AMACR		14	SLU7		8	LCE1D
14	CLEC6A		25	CX3CR1					8	CIAPIN1		4	GNB4		20	DAO		14	TCF7		8	LCE1B
14	FCER1G		25	CCL15					8	ATP6V1D		4	MGAM		20	PEX14		14	E2F1		8	KRTAP5-9
14	LAMTOR1		25	CCL8					8	APOM		4	SIRPA		20	HYLS1		14	TNPO3		9	TSPAN33
14	ORMDL3		25	C1QC					8	FLNC		4	RAP2C		20	MUL1		14	SYMPK		9	C5
14	PDGFRB		25	C1QA					8	ANGPTL3		4	CYSTM1		20	PAF1		14	SUPT16H		9	C6
14	PLAU		28	MUT					8	SERPINC1		4	SLC11A1		20	PXMP4		14	ELL		10	ADAMTSL1
15	CD38		28	NIT1					8	CPB2		4	VCL		20	PEX2		14	RNF40		10	ADAMTSL3
15	NT5C		28	FHIT					8	ITGB2		4	YWHAE		20	RNF5		14	PTRF		10	THSD7A
15	NT5C3B		28	MCCC1					8	ITGB5		5	NENF		20	TULP2		14	CPSF1		10	ADAMTS3
15	NT5E		28	AUH					8	ALDH8A1		5	ST8SIA4		20	RNF20		14	PAPOLG		10	ADAMTS9
15	PDE3B		29	TRAF3IP1					8	FGG		5	PHACTR4		20	SUPT5H		14	SRSF6		10	ACAN
15	PNP		29	IFT81					8	A1BG		5	NETO2		20	WAC		14	NUP85		11	BEST1
17	ANAPC15		29	DYNC2LI1					9	SIK2		5	RNASEL		20	INTS7		14	ZC3H4		11	CLIC2
17	BRCA1		29	DYNC1I2					9	PPP1R11		5	IP6K2		20	CTR9		14	GTF3C3		11	ANO2
17	CCND1		29	DNAH10					9	PPP4R2		5	NCAM1		20	SUPT6H		14	TSEN54		11	GABRB1
17	CDC20B		29	C1orf106					9	SH2D4A		5	FAM98B		20	TCEB3CL2		14	THOC5		11	ANO1
17	CDH1		29	GALNT2					9	PPP1R1A		5	DNAJC16		21	HSD3B2		14	CPSF3L		12	NIPSNAP1
17	CEBPB		29	KIF5B					9	PPP1R13B		5	SMCHD1		21	HSD3B1		14	RPAP2		12	MGAT3
17	E2F1		29	ACTR1A					9	URI1		5	STAT2		21	CYP11A1		14	PUF60		12	IL1RN
17	ETV6		30	MECP2					9	NFATC3		5	GOLGA3		21	SRD5A3		14	SNRPC		12	F11R
17	FAM83H		30	LAT2					9	XRCC3		5	RSAD2		21	UGT1A7		14	GTF2H1		12	PYDC1
17	GTF2H1		30	SYT1					9	INO80E		5	IFIT3		21	HSD11B1		14	XPO4		12	PYCARD
17	GTF2H5		30	MOBP					9	IKBKE		5	IFIT1		21	SRD5A1		14	GTF2H5		12	ERC1
17	HIF3A		30	AMT					9	IFI27		5	MX2		27	E2F8		14	TAF15		12	TAB1
17	NUSAP1		30	CNDP1					9	RPAP3		5	IFIT2		27	CENPU		14	SRRT		12	PARD3
17	PSMB10		30	ALDH9A1					9	KDM4A		5	TRIM6		27	SGOL2		14	PPIL3		12	PRKCI
17	PSMD5		30	GAD1					9	KIF5C		5	TRIM22		27	ASF1B		15	SMARCA4		12	NOD2
17	RAD51		30	ADSSL1					9	YEATS4		5	OAS2		27	ARL2		15	JARID2		12	IKBKB
17	SMARCA4		31	NPR3					9	FOXR1		5	TRIM2		27	TRIB3		15	DNMT3A		12	IRAK1
17	TNFSF13B		31	PKD2					9	RSAD2		5	TRIM46		27	DIAPH3		15	GFI1		12	ADCK3
17	TRAF3		31	CNGB1					9	IFI44		5	OAS3		27	SMC4		15	DNMT3B		13	CDH23
17	USP14		31	CNGA1					9	EIF2AK1		5	CCZ1B		27	MYBL2		15	DNMT3L		13	CDH8
18	CD74		31	RAB3IP					9	CTSO		5	TRIM25		27	KIAA1524		16	ADORA3		13	CDH17
18	CHIT1		31	CCDC146					9	PPP1R8		5	GBP1		27	TOP2A		16	C1QB		13	CDH12
18	CTSH		40	SKIL					9	CSNK1G3		5	HLA-DMA		27	CIT		16	ANG		14	STX3
18	LTA4H		40	E2F2					9	PAPOLB		5	HLA-DMB		27	TROAP		16	RNASE1		14	SIRPG
18	YPEL5		40	CDC25A					9	CNST		5	NR3C2		27	RECQL4		16	BLK		14	POGLUT1
19	AP3B2		40	CDC16					9	RAD9B		5	CSPP1		27	FANCD2		16	EFNA1		14	ZMIZ1
19	AP3D1		40	ANAPC16					9	RAD51B		5	TAP1		27	HIST1H4C		16	VAV2		14	SSR2
19	ARL17B		40	TRIM33					9	UIMC1		5	HLA-C		27	ANTXR1		16	PTPRC		14	INPP5E
19	GGA3		40	CBX7					9	PLK3		5	HLA-G		27	HAT1		16	IKZF1		14	MAML2
19	VPS18		40	ANAPC1					9	NBN		5	HLA-E		27	NUP153		16	FCRLA		14	MECP2
22	CCDC101		40	CDKN1A					9	CENPN		5	HLA-DRB1		27	CEP70		16	NGEF		14	LAT2
22	DR1		41	CHCHD7					9	CENPQ		5	HLA-DQB1		27	TPX2		16	CD74		14	SYT1
22	FOXR1		41	CL4BL					9	CENPL		5	HLA-DRB5		27	ANTXRL		16	RGS18		14	GAB3
22	MORF4L1		41	CPS1					9	YWHAQ		5	HLA-DRA		27	HIST1H4I		16	TMEM176A		14	FURIN
22	RNFT1		41	LRRK1					9	CDCA7		5	HLA-DPA1		27	CDC25A		16	GRAP2		14	LILRA4
22	TADA2B		41	MFN2					9	CLSPN		5	OASL		28	KLF5		16	DYNLRB1		14	TXK
			41	MICU1					9	CDC7		5	BICD1		28	PTX3		16	IFT88		14	TEC
			41	NME6					9	TWIST2		5	OAZ2		28	SEMG1		16	NEDD4L		14	EPHA8
			41	OSGEPL1					9	LAMA2		5	KIF5B		28	DDX58		16	UBAP1		14	SPPL3
			41	TIMM7A					9	TRIM6		5	AZIN1		28	RAC1		16	IKZF4		14	USE1
									9	TRIM5		5	RAB7A		28	UNC13D		16	IKZF2		14	P4HA2
									9	TRIM22		5	MTPN		28	IFNA16		17	AHSA2		14	PLOD1
									9	IRF5		5	SPTBN1		28	ERP44		17	HSPD1		14	SEC16A
									9	OAS2		5	DCTN4		28	LTF		17	PTGES3L-AARSD1		14	MOBP
									9	OAS3		5	CAPZA2		28	IFNA10		17	PTGES3L		14	CLEC1B
									9	HLA-DQB2		5	COG8		28	PRSS3		17	TTC28		14	RUNX3
									9	CD274		5	COG7		28	TOLLIP		17	PPIL6		14	CD9
									9	ORC3		5	ANK3		28	NFKB1		17	PPP1R14B		14	COL9A1
									9	CACNA2D3		5	COPZ1		28	CNN2		18	COMMD7		14	FCGR3B
									9	TADA3		5	COPA		33	GALT		18	VAC14		14	SH3BP2
									9	HIST3H2A		6	OGFOD1		33	DTYMK		18	IL37		14	NUDT19
									9	TCF7		6	NEK7		33	RAD18		18	JAK3		14	TXNRD1
									9	KAT5		6	ISG20		33	CTBP2		18	CD40		14	PEX7
									9	ATXN1		6	ZNHIT6		33	PGR		18	SOCS3		14	CALU
									9	MARK3		6	IKBKAP		33	BRD4		18	ETS1		14	MANF
									9	KSR1		6	HSPA6		33	AK2		18	IL6R		14	F8
									9	YWHAH		6	PUS1		33	ENTPD3		18	IL12RB2		14	STX4
									9	TTK		6	HMBOX1		33	DMAP1		18	PTPN2		14	SSR4
									9	ARHGAP11B		6	NSUN7		33	GTF2A1		18	STAT4		14	CNIH3
									9	CYTH3		6	HNRNPLL		33	TRRAP		18	IL15RA		14	PEX13
									9	KLC1		6	DYNLT1		33	DNAJC9		18	IL27		14	BTN3A2
									9	KIF26A		6	DNAH1		33	NMRK2		18	PTPN7		14	SPP1
									9	KIFC1		6	DDX52		33	TAL1		19	H3F3B		14	SYK
									9	KIFC2		6	DIEXF		33	ENPP3		19	H3F3A		14	BANK1
									9	KIF2B		6	NGDN		33	ZGRF1		19	PELP1		14	HMGCLL1
									9	ARF4		6	LTV1		33	TFF1		19	MORF4L1		14	LAMB2
									9	DCTN1		6	DKC1		33	CCDC157		19	CCDC101		14	SCARB1
									9	TIAM1		6	NOP2		33	POLE3		19	KANSL1		14	HSPG2
									9	CD44		6	RRP1B		33	TAF7		19	TADA2B		14	CALR
									9	ANK3		6	NSUN6		33	TTI1		19	MSL1		14	VIMP
									9	POLA2		6	NSUN4		33	GUCY1A2		19	KAT8		14	MSR1
									9	CHEK2		6	DDX59		33	YEATS4		19	DR1		14	SDC4
									9	MYO1A		6	KRI1		33	SMAD3		19	SUDS3		14	GPC5
									9	ADCY10		6	NOL6		33	CCDC101		19	RNFT1		14	KMO
									9	PPP1CC		6	PPAN		33	SAP130		19	EMC8		14	NCSTN
									9	MYL12A		6	GLTSCR2		33	ARID4B		19	FOXR1		14	DTX2
									12	COL28A1		6	RBM28		33	KAT2B		19	NUPR1		14	EPHB2
									12	COL8A2		6	SP100		34	EGLN1		19	RPS6KA4		14	APH1B
									12	PPIB		6	CADM1		34	HSPA14		20	IL7R		14	CD44
									12	P4HA1		6	RRP15		34	ODC1		20	IL12RB1		14	COPA
									12	COL8A1		6	UTP14A		34	MAP3K14		20	IFNL2		14	TMED2
									12	COL11A2		6	SLC25A6		34	AHNAK		20	IL17D		14	ANK3
									12	ADAMTS3		6	DDX39B		34	TNFRSF1A		20	IL7		14	AMT
									13	WWC1		6	NUDC		34	PSME3		20	SCARB2		14	COL4A2
									13	MPP5		6	NDEL1		34	PSMB10		21	ZC3HAV1		14	IBSP
									13	LRP1		6	CLIP1		34	RCC1		21	TRIM24		14	ALPL
									13	AGO4		6	CLASP2		34	TNFRSF11A		21	BCL2L11		14	ALDH9A1
									13	ETS1		6	LSM12		36	ALDH5A1		21	RARA		14	CNDP1
									13	ERN1		6	TAOK1		36	SERPINE2		21	CUX1		14	GLS
									13	KIAA0391		6	PADI2		36	KYNU		21	STAU1		14	ALDH2
									13	AGO3		6	MAN2B1		36	ANG		22	BCAT1		14	ITIH2
									13	NOTCH3		6	DSN1		36	F13B		22	GSS		14	CPS1
									13	AGO1		6	GCA		36	ALDH8A1		22	GPX4		14	APOB
									13	H2AFX		6	C6orf120		36	SULT1C2		22	CEBPB		14	ALB
									13	HIST1H2BL		6	TRAPPC1		37	SNX4		22	CHAC1		14	LYN
									13	HIST1H2BK		6	STK11IP		37	CPLX1		22	GGT7		14	PIK3CG
									13	ATP2A2		6	SDCBP		37	PPIF		22	PRDX6		14	RPTOR
									13	ATF6B		6	AZU1		37	CPLX3		23	CLEC4D		14	NOTCH1
									13	HSPA1A		6	API5		37	SNAP47		23	CLEC4E		14	PGM1
									13	HSPA1B		6	MUTYH		37	ENSG00000168970		23	CLEC6A		14	ADSSL1
									13	PPID		6	FRAT1		37	RIMS1					14	GAD1
									14	NLGN1		6	FRAT2		37	SCO2					14	ADO
									14	SHANK2		6	MAPRE2		37	PPFIA4					14	PDE4A
									14	NRXN3		6	RAB1A		37	VDAC3					14	STX1B
									14	NCAM2		6	CD55		37	DNAI1		25	PSMD5		14	ADAM23
									14	DLGAP3		6	GOSR2		37	DOC2B		25	PSMB1		14	PEX3
									14	DLGAP1		6	PSMC2		37	SYT4		25	PSMB10		14	CAT
									14	KCNJ2		6	SHFM1		37	STX7		25	MTHFR		14	ACSL6
									14	DLG2		6	PPP2R5E		37	CCDC114		26	ELMO2		14	MMP13
									14	SORBS2		6	PPP2R5A		39	CAMKK1		26	DOCK3		15	PLXNB1
									14	GRIA4		6	HRAS		39	LEP		26	ELMO3		15	PLXNB3
									14	ERBB4		6	KDM7A		39	PRKAB1		27	CTRB1		15	LIMK1
									14	PDE4D		6	APBB1IP		39	PPM1A		27	CTRB2		15	PLXNA3
									15	TDRD9		6	MPRIP		39	TSC2		27	CTRL		15	NRP1
									15	TDRD5		6	QKI		39	MED13L		28	PDGFRB		15	DPYSL4
									15	MAEL		6	ARAF		39	PRKAA1		28	BANK1		16	IL36RN
									15	TDRD6		6	RAF1		40	ADH7		28	ITGAM		16	IL1RAPL1
									15	DDX6		6	ZC3HAV1		40	ADH6		28	CCND1		16	IL36B
									17	ZSCAN16		6	AGTRAP		40	ISCA2		28	H2AFX		16	IL36A
									17	ZSCAN23		6	AP3B1		40	ACSS2		28	CRYAB		16	IL1F10
									17	ZSCAN30		6	POM121C		40	PCCB		28	CCNO		18	GSN
									17	ZBED9		6	NUP160		40	ACADM		28	CCNJL		18	SLC25A6
									17	ZNF396		6	NUP210		40	ADH1C		28	SKP1		18	TIMM17A
									17	ZKSCAN4		6	NUP214		40	GLUD1		28	FBXO31		18	DNAJC15
									17	ZKSCAN3		6	NUP205		40	ACYP1		28	FBXL6		18	PARK2
									17	ZSCAN12		6	NUP43		40	DLST		28	FBXO40		18	VDAC3
									17	ZKSCAN8		6	NUP133		40	ALDH9A1		28	GP1BA		18	VDAC1
									17	ZNF24		6	CECR1		40	LDHA		28	ICAM4		18	MFN2
									17	PGBD1		6	PRKCD		40	AKR1B1		28	PLAU		18	ATG5
									18	PFKM		6	SMC1A		40	GFPT2		28	SKAP2		19	RPS6KA2
									18	PDXK		6	RAD21		40	ACAT1		28	MYCBP2		19	PRKD2
									18	NEU1		6	NAT10		42	SERP2		29	DHX8		19	PRKD1
									18	MGST3		6	ARRB1		42	TTC37		29	DDX27		19	BATF
									18	GBE1		7	TP53INP1		42	PPP1R9A		29	RBM22		19	CEBPG
									18	UGDH		7	USP24		42	EIF4A2		29	SDE2		19	EIF2AK1
									18	ERO1LB		7	ZNF385A		42	OSTC		29	HOXA5		19	ATF4
									18	PRDX1		7	ZBTB4		42	TUSC3		31	CAT		19	TRIB3
									18	TNFAIP6		7	RAB32		42	CDNF		31	ALDH2		20	NOA1
									18	ASAH1		7	RAB31		42	RPL7		31	GLS		20	WDR6
									18	GUSB		7	PRDM1		42	RPN1		31	GLUL		20	TARS
									18	ARSG		7	ZRSR2		42	BCAP29		31	LRTOMT		20	DPYD
									18	PRDX6		7	RC3H2		42	ATP6V0D1		31	AOC1		20	TDRD12
									18	GGH		7	IPO9		42	PSMC3		31	DLD		20	CDKAL1
									18	HYAL4		7	PLSCR1		42	SPCS2		33	ACSS2		20	ADA
									18	PYGB		7	SREBF2		42	CCT5		33	PCK1		20	BRIX1
									18	ARSB		7	STAT4		43	UBAP2L		33	PDHB		20	PES1
									18	TXNDC5		7	RAB21		43	RARA		33	AFMID		20	LTV1
									18	GNS		7	HINT3		43	CBX7		33	PPP6R1		20	WDR18
									18	GPX5		7	STK4		43	ASXL1		33	ENO3		21	XRCC4
									18	GPX6		7	RAB13		43	POFUT1		33	FAM120B		21	XRCC6BP1
									21	TNIP1		7	ELK4		43	MBD6		33	MED24		21	PMS1
									21	LTB		7	ELK3		43	PHC2		34	ARRB2		22	KCNU1
									21	TNF		7	MKNK1		43	SUMO3		34	CSK		22	KCNMB2
									21	LTA		7	DUSP16		48	PTCRA		34	CCR7		22	KCNMB4
									21	TNFAIP3		7	YIPF4		48	HEYL		34	SMO		24	MGST3
									21	EPHX2		7	HSPA1L		48	HEY2		34	PEBP1		24	GSTA1
									21	MPV17		7	DDX60L		48	SPEN		34	CXCR5		24	GPX3
									21	PEX13		7	IFI44		48	MAML2		34	CXCR1		25	NEB
									21	CROT		7	PARP9		48	AGO4		34	IL17RD		25	TNNI3
									21	CDYL2		7	SP110		49	FARSA		34	OR6S1		25	MYBPC1
									21	STAT1		7	DACH1		49	LARS2		34	OR11H4		25	PDLIM3
									21	NOS2		7	RALB		49	IARS2		34	CCR10		25	DLG5
									21	ASL		7	NRF1		49	GTPBP3		34	GPR29		25	POM121C
									21	TAB1		7	PPP6R3		49	VARS		34	CCR9		25	WWOX
									21	PSMA6		7	NR1D2		49	PPT2		34	ENG		25	THOC5
									21	CALML6		7	CSGALNACT2		49	EFHD2		34	TCOF1		25	KIF21B
									21	ACSL1		7	CSGALNACT1		50	COL7A1		34	FCHO2		25	PCNXL3
									21	SCP2		7	TP53RK		50	CLGN		34	FCHO1		25	SLU7
									21	ABCD2		7	CRIP1		50	HEBP2		34	LYN		25	CPSF1
									22	TYW1		7	RAB30		50	SREBF2		34	BCL6		25	TPM1
									22	ZBTB11		7	RAB36		50	ANXA5		34	ERBB2		25	CNN2
									22	GPR149		7	IFIT5		50	PEF1		34	CD3E		25	U2AF1L4
									22	EXOSC4		7	CMPK2		50	SEC24D		34	CTSA		25	CHERP
									22	TTC27		7	SRPK1		50	PDCD6		34	SGK223		25	CEP290
									22	NAF1		7	KTN1					35	ADAM15		25	DCLRE1B
									22	CCDC86		7	SHISA5					35	CDH1		25	FGFR1OP
									22	SURF6		7	IPO7					35	DLG1		25	CPSF6
									22	ZNRD1		7	CHST15					35	LAMC1		25	FUS
									22	RPF1		7	VCAN					35	LAMC2		25	PPP2R3C
									22	TFB2M		7	CHST11					35	CDH17		27	WDR73
									22	RRP15		7	ZBED1					35	NUTF2		27	LIN9
									22	RTCA		7	CEBPD					35	PARD6A		27	LIN37
									22	ABT1		7	EBF1					35	SNAI1		27	PSME3
									23	VAC14		7	TRIB1					35	ESRP2		27	CDC6
									23	PI4K2B		7	MED19					35	PTPRM		28	TRAF3IP1
									23	INPP4B		7	MED14					35	NDRG1		28	IFT81
									23	PLCD4		7	MED26					35	NCSTN		28	DYNC2LI1
									23	IMPA2		7	CDK10					35	DLL4		28	DYNC1I2
									23	PIKFYVE		7	IL21R					35	NOTCH2		28	DNAH10
									23	PIP4K2A		7	LMAN2L					35	DST		28	C1orf106
									23	PIK3C3		7	LMAN2					35	MEGF9		28	GALNT2
									23	ATG5		7	TRAPPC10					35	POGLUT1		28	KIF5B
									24	MRPL55		7	SEC22C					36	VPS18		28	ACTR1A
									24	MRPL48		7	STX17					36	AP3D1		29	MUT
									24	DMXL2		7	IGFBP3					36	ARL17B		29	HLCS
									24	C14orf2		7	MAP4K1					36	GAK		29	NIT1
									24	C17orf80		7	MAPKAPK2					36	UVRAG		29	FHIT
									24	ATP6V0B		7	DNTTIP1					37	PLEK		29	MCCC1
									24	MRPS21		7	DDX58					37	WDFY4		29	AUH
									24	ATP6V1G2		7	SAMD9L					37	IL10RA		30	NPR3
									24	ATP6V1C2		7	PRKCSH					37	CLECL1		30	PKD2
									24	CCDC115		7	MBTPS1					37	RANBP10		30	CNGB1
									24	COX6B1		7	RCN1					37	RPAP1		30	CNGA1
									24	ATP5L		7	SBNO1					37	MANF		30	RAB3IP
									24	ACADVL		7	CHD3					38	ACBD3		30	CCDC146
									25	RGS1		7	MED13					38	GOLGB1		31	TLR5
									25	CTSB		7	SMYD2					38	ANK3		31	TNIP1
									25	FGF19		7	BLZF1					38	COPA		31	ETS1
									25	NTF3		7	EHBP1L1					38	CD44		31	IKBKE
									25	SLC7A7		7	THRAP3					38	AP3B2		31	CAMP
									25	SLCO2B1		7	RBM14					38	ETV6		31	TLR4
									25	EREG		7	BCLAF1					38	SF3B1		31	TERT
									25	CORO1A		7	PAG1					38	GGA3		31	NFKB1
									25	PTPRC		7	CBX5								32	TRPV4
									25	WDFY4		7	NCOR1								32	PFKFB3
									25	IKZF1		7	NCOR2								32	PTRF
									25	TLR7		7	BACH2								32	PTPRK
									25	BLK		7	KIF5C								32	ZFYVE28
									25	AREG		7	BBX								32	IPCEF1
									25	CSF1R		7	PHF21A								32	LRRK1
									25	ANGPT2		7	RAB33B								32	TNS4
									25	PLD4		7	ATG16L1								32	NTRK2
									25	F13A1		7	GMFB								32	LPIN3
									28	PLA2G15		7	SCRN1								32	HIP1
									28	TNFSF10		7	ING2								32	KEAP1
									28	HTRA2		7	SAP30								32	IGFBP3
									28	GDPD3		7	DAAM1								32	UBASH3A
									28	POU5F1		7	RAB2A								32	EFNA5
									28	DNAJC1		7	RAB22A								32	BCAR1
									28	DNAJA3		7	F5								32	ATP6V0A2
									28	DAPK2		7	LRP1								32	ATP2A2
									28	FGF2		7	LSR								32	UBE2D3
									28	TERT		7	APOC3								32	ARHGEF7
									28	STAT6		7	KHSRP								32	EPS15L1
									28	PGR		7	MEN1								32	L1CAM
									28	IFNGR1		7	CSNK2A1								32	ALDH1A3
									28	CSNK2B		7	APC								32	GRB10
									28	SMAD1		7	CD3E								32	EGFR
									28	RASA1		7	APPL2								32	GNG2
									28	BAG5		7	TFG								32	PRKCB
									28	BAG2		7	LGALS1
									28	RPS6KA5		7	ANXA11
									28	CREB3L4		7	NFKBIA
									28	PLA2G7		7	CEBPB
									28	PTGS2		7	SIN3B
									28	PLA2G16		7	CBX6
									28	ALOX15		7	PHC1
									28	CYP4A22		7	RING1
									28	ALDH9A1		7	PHC2
									28	CYP4A11		7	MAPK14
									28	UGT2B4		7	NCOA3
									28	ALDH1A1		7	AGFG2
									28	AGER		7	SEC31A
									32	PMS1		7	SEC24D
									32	PMS2		7	EIF2AK2
									32	FAN1		7	TGFA
									32	FANCC		7	HELZ2
									32	DCLRE1A		7	NCOA2
									33	FER		7	LPL
									33	MGAT3		7	MED1
									33	CDH3		7	TP53
									33	KLK7		7	ABCB1
									33	FLOT1		7	FCHO2
									33	SKIL		7	AGFG1
									33	CTNNA3		7	FNBP1
									33	CDH18		7	NUMB
									33	CDH4		7	REPS2
									33	CDH24		7	AMPH
									33	PKP4		7	BIN1
									33	MEF2A		7	ARPC5
									33	CDH1		7	RAB5A
									33	MAPK3		7	STAM2
									34	VPS53		7	PACSIN2
									34	RABGEF1		7	CD4
									34	RAB3C		7	AAK1
									34	DOC2A		9	PLEKHA1
									34	RAB6A		9	PGM3
									34	RAB23		9	TNKS2
									34	C12orf4		9	TET2
									34	RAB17		9	PIH1D1
									34	BOLA3		9	TMEM55A
												9	NUCKS1
												9	SKIL
												9	KLF6
												9	RNF146
												9	TRAP1
												9	CR1
												9	HEXIM1
												9	PHAX
												9	RPRD2
												9	TAF8
												9	INTS4
												9	NABP1
												9	SNAPC2
												9	CCNI
												9	CDK14
												9	CCNY
												9	CBFA2T2
												9	C11orf58
												9	SETD5
												9	SRBD1
												9	POU2F2
												9	BATF2
												9	USP13
												9	SUPT4H1
												9	EPAS1
												9	ANKRD22
												9	SH3BP2
												9	CDC14A
												9	EGLN1
												9	KMT2A
												9	CDKN2D
												9	CDK4
												9	KDM6B
												9	PTEN
												9	E2F3
												9	CDK6
												9	CCND2
												9	CCND3
												9	RUNX1
												9	LIMD1
												9	EIF4E3
												9	RC3H1
												9	AGO2
												9	CCNT1
												9	ELL2
												9	AFF1
												9	SMAD3
												10	ZMIZ1
												10	RFFL
												10	TBXAS1
												10	PTGDS
												10	TLR5
												10	USP5
												10	SLC8A1
												10	LRRFIP2
												10	HLX
												10	KAT7
												10	FLT3
												10	WDR11
												10	PPP1R13B
												10	PEA15
												10	VPS72
												10	DDX3X
												10	HIPK3
												10	CTBP2
												10	CYLD
												10	IRS2
												10	IKBKE
												10	LY96
												10	GAB2
												10	CSRP2BP
												10	DR1
												10	MSL1
												10	MSL3
												10	CFLAR
												10	TNFSF10
												10	TNFRSF10A
												10	TLR1
												10	CASP10
												10	ORAI2
												10	FAS
												10	RASGRP2
												10	EP400
												10	TLR4
												10	BCL10
												10	WDFY3
												10	PIP4K2B
												10	ARL6IP4
												10	FADD
												10	TCF7L2
												10	TCF7
												10	BCL9L
												10	TLE4
												10	TLE2
												10	GRAP
												10	TANK
												10	APBA3
												10	APOA1BP
												10	SHC1
												10	PTGS2
												10	PTGS1
												10	CYP2U1
												10	PLA2G6
												10	KBTBD2
												10	CYP4F2
												10	CYP4F3
												10	ALOX15B
												10	PIK3R5
												10	PIK3CG
												10	ITPR3
												10	ITPR1
												10	PRKCA
												10	XIAP
												10	INHBB
												10	ACVR1C
												10	ACVR1B
												11	SRPR
												11	USP32
												11	USP15
												11	POLR3B
												11	WDR83OS
												11	MRPL9
												11	GUF1
												11	MRPL19
												11	ATPAF2
												11	PEBP1
												11	MRPS16
												11	AARS2
												12	USP28
												12	ZMPSTE24
												12	GATAD2B
												12	PRRC2C
												12	PRRC2B
												12	PPARD
												12	ZBTB7A
												12	PABPC3
												12	DYRK2
												12	KDM1A
												12	RCOR1
												12	YWHAH
												12	ATM
												12	MAOA
												12	PSMC3IP
												12	IKBKG
												12	MDM4
												12	ETS2
												12	EDC4
												12	TNRC6A
												12	TNRC6C
												12	TNRC6B
												12	XPO5
												12	AGO3
												12	DCP2
												12	AGO4
												12	NLK
												12	TSEN54
												12	MAML3
												15	RTN3
												15	OSBPL7
												15	OSBPL3
												15	OSBPL2
												15	PPM1L
												15	HP1BP3
												15	TSPAN2
												15	RNF13
												15	OSBPL1A
												15	OSBPL10
												15	LAMP2
												15	MAGT1
												15	VAPA
												15	VNN1
												15	CD63
												15	BRI3
												15	NDUFC2
												15	MANBA
												15	CEACAM6
												15	ATP11B
												15	CANX
												15	PSEN1
												15	SIN3A
												15	TRAF6
												15	VAMP2
												16	NDUFA3
												16	NDUFB3
												16	MT-ND2
												16	MRPL42
												16	MRPL41
												16	MRPL52
												16	MRPL30
												16	NDUFB4
												16	MT-ND3
												16	HTATIP2
												16	FAM3C
												16	MRPL44
												16	UXT
												16	TSFM
												16	DNAJC30
												16	NDUFS1
												16	NDUFB11
												16	PTCD3
												16	NDUFB8
												16	NDUFB10
												16	APOOL
												16	OXA1L
												18	PANK2
												18	LRRC4
												18	IL18RAP
												18	LILRA6
												18	LILRA2
												18	LILRB3
												18	IKZF3
												18	TRAF3IP3
												18	SELL
												18	LY9
												18	CD52
												18	VNN3
												18	NTNG2
												18	CPM
												18	CD79A
												18	ARHGAP5
												18	GNA13
												18	S100A9
												18	VNN2
												18	FCGR3B
												18	CEACAM4
												18	AQP9
												18	LTB4R
												18	F2RL1
												18	P2RY10
												18	CD28
												18	TRIO
												18	ABLIM1
												19	TBC1D20
												19	PHF19
												19	PHF1
												19	PKNOX1
												19	KANSL1
												19	IFFO2
												19	NFYA
												19	ZFAND6
												19	HMGB3
												19	MXD1
												19	STRA13
												19	DUSP1
												19	PSIP1
												19	TDP1
												19	SPIN2B
												19	FANCI
												19	MAX
												19	TAF9B
												19	TAF2
												19	TAF7
												19	DSTN
												19	NAP1L1
												19	CHD1L
												19	CHD6
												19	DIDO1
												19	MLLT3
												19	BCOR
												19	BAZ1A
												19	CCDC101
												19	TAF12
												19	ATXN7L1
												19	HBP1
												19	USP9X
												19	XRCC4
												19	RNF168
												19	UIMC1
												19	RAD1
												19	TOP3A
												19	DCLRE1C
												19	RMI1
												19	SPIDR
												19	NELFE
												19	TCEB3
												19	MSH3
												19	PIAS4
												19	HUS1
												19	SUPT16H
												19	KDM4B
												19	ZC3H13
												19	ASH1L
												19	ARID4B
												19	ARID4A
												19	ARFIP1
												19	TRRAP
												19	TCEA1
												19	UVSSA
												19	RSF1
												19	EHMT1
												19	RBBP4
												19	TBK1
												19	CHD9
												19	NCOA6
												19	PEX3
												19	PEX16
												19	PPARA
												19	ACSL1
												19	PEX13
												19	ACSL5
												19	CROT
												19	GSTK1
												19	PECR
												19	GCDH
												19	ECH1
												19	MRE11A
												19	NBN
												19	MCCC2
												19	ACAT2
												19	ACOX1
												19	ACADVL
												19	FARSB
												20	IL13RA1
												20	TOR1A
												20	TESPA1
												20	TOR1B
												20	LAT
												20	STAT1
												20	RAD23B
												20	TULP4
												20	SOCS5
												20	COPS6
												20	GTF2H2
												20	CDK7
												20	PSMB2
												20	PSMB7
												20	PSMC4
												20	PSMD4
												20	JAK2
												20	MAPK1
												20	PSMD6
												21	STXBP5
												21	RABEP2
												21	SLC4A7
												21	STX3
												21	STX11
												21	STX7
												21	EHD4
												21	RHOBTB3
												21	ZMYM2
												21	LRRFIP1
												21	FGFR1OP2
												21	KIF27
												21	NBAS
												21	KIF1B
												21	VPS53
												21	VPS52
												21	MAN1A1
												21	MAN1A2
												21	CUX1
												21	MAN1C1
												21	MAN2A2
												21	VPS51
												21	MAN2A1
												21	KIFC2
												21	TMF1
												21	CCDC186
												21	GANAB
												21	NSF
												23	YLPM1
												23	NAIP
												23	MTHFR
												23	IL12RB1
												23	MYO1G
												23	MCMBP
												23	SENP1
												23	ZNFX1
												23	MIER1
												23	IFRD1
												23	KPNA6
												23	ZNF76
												23	SCYL2
												23	GGTLC1
												23	GSS
												23	GSTA1
												23	MGST3
												23	GSTM3
												23	GATAD1
												23	REPIN1
												23	IL6ST
												23	MAF
												23	JDP2
												23	FOSL2
												23	PGD
												23	EPHA4
												23	UBN1
												23	HIRA
												23	FKBP2
												23	GPX4
												23	RERE
												23	MGA
												23	DOCK8
												23	DNPEP
												23	FBRSL1
												23	GSR
												23	SOCS7
												23	ZNF44
												23	STARD10
												23	IL23A
												23	CSF2RA
												23	GGT7
												23	CSAD
												23	NEDD9
												23	FGFR2
												23	JMJD6
												23	DOCK5
												23	DOK2
												23	KIDINS220
												23	SOS2
												23	CREM
												23	INO80D
												23	CIR1
												23	CLOCK
												23	ZNF827
												23	ZNF219
												23	SIRT2
												23	FUBP3
												23	UBTF
												23	GATA2
												23	GATA3
												23	RRN3
												23	TYMS
												23	KIAA0101
												23	IKZF1
												23	ITGB7
												23	RBL2
												23	NMI
												23	H2AFY
												23	H2AFY2
												23	CAST
												23	EMC1
												23	KPNA4
												23	RRM2
												23	MARCKS
												23	SHMT2
												23	IL2RG
												23	PCMT1
												23	UBR5
												23	HELLS
												23	HFE
												23	RAI1
												23	KLHDC10
												23	TCF12
												23	STAT5A
												23	BMX
												23	TCF4
												23	BRD9
												23	CD19
												23	CARD16
												23	BCL11B
												23	UBXN4
												23	BCL11A
												23	TAF1C
												23	BAZ1B
												23	EMD
												23	RYBP
												23	AUTS2
												23	MAP1LC3B
												23	ASXL2
												23	UBAP2L
												23	ASXL1
												23	GAB1
												23	PHF20L1
												23	PBRM1
												23	WAC
												23	ARID2
												23	SMARCD1
												23	BCL7A
												23	BCL7C
												23	SMARCC1
												23	ARID1B
												23	PGM2L1
												23	CSNK2B
												23	USP7
												23	GNPTAB
												23	EPHB1
												23	APH1B
												23	HMGB2
												23	APEX1
												23	TRIM33
												23	EHMT2
												23	TKT
												23	ENO1
												23	ENO2
												23	ENO3
												23	PGM2
												23	G6PC3
												23	DBT
												23	TPI1
												23	PRKCZ
												23	NFE2L2
												23	FOS
												23	CASP1
												23	CASP5
												23	NLRC4
												23	IFI16
												23	CASP4
												23	NLRP6
												23	AIM2
												23	HDAC1
												23	MDM2
												23	EIF4E2
												23	C1QB
												23	NFIC
												23	PRKCB
												23	ADAM17
												23	KLF5
												23	YY1
												23	ACSL3
												23	NRIP1
												23	SUN2
												23	SUN1
												23	LMNB1
												23	ACD
												23	ALDH6A1
												23	DLST
												23	TTC39C
												23	CYFIP2
												23	CRK
												23	VAV3
												23	RAPH1
												23	ZNF511
												23	NHSL2
												23	UBXN11
												23	NCKAP1L
												23	ELMO2
												23	ABI2
												25	GPBP1L1
												25	MSI2
												25	CNOT8
												25	TOB1
												25	RQCD1
												25	CPEB2
												25	CPEB3
												25	CPEB4
												25	CNOT2
												25	CNOT6L
												25	MYB
												25	RAD54L2
												25	PDE12
												25	PUM1
												25	DDX6
												25	CNOT7
												28	NUDT16
												28	POLR2J3
												28	UPP1
												28	DCTPP1
												28	IFNAR1
												28	IFNGR1
												28	IFNGR2
												28	CAMK2D
												28	CACNA2D4
												28	RASGRF2
												28	NAMPT
												28	MEF2A
												28	TTC5
												28	LRP10
												28	PARP1
												28	CREB3L2
												28	ENTPD1
												28	NT5C2
												28	PDE4A
												28	PDE8A
												28	PDE4B
												28	NT5C3A
												28	AHCYL2
												28	AHCYL1
												28	ADK
												28	CALM2
												29	TMC8
												29	MAP3K12
												29	TNIK
												29	MINK1
												29	MAP3K4
												29	MAPK8IP3
												29	NFATC2
												29	NSMAF
												29	ZBP1
												29	MAP3K3
												29	RASAL3
												29	CD40
												29	MS4A1
												29	TDP2
												29	CRADD
												29	TRAF1
												29	TRADD
												29	CASP2
												29	PTBP2
												29	MAP2K6
												29	SPAG9
												29	BNIP2
												29	PELI1
												29	PELI2
												29	TAB1
												29	TAOK3
												29	GADD45A
												29	MAP2K4
												29	CHUK
												29	MAP3K8
												29	LRRK2
												31	KDM5A
												31	KDM5C
												31	EZR
												31	DMXL1
												31	MT-ATP6
												31	ATP6V1F
												31	ATP6V1C1
												31	KIAA2013
												31	ATP6V1H
												31	PPA2
												31	ATP6V0E1
												31	ATP6V1E1
												31	ATP1B1
												33	KPNA1
												33	THUMPD1
												33	PRMT2
												33	EIF2D
												33	FCF1
												33	NOL9
												33	EXOSC10
												33	TRMT1L
												33	DDX50
												33	RTCA
												33	CIRH1A
												33	NAA25
												33	SDAD1
												33	MRPL43
												33	POLR1C
												33	BANF1
												33	G3BP1
												33	PRMT5
												33	PABPC4
												33	FBL
												33	APRT
												33	PRKRA
												38	MTMR3
												38	MTMR6
												38	MTMR2
												38	MTMR14
												38	IL1RAP
												38	MPI
												38	PFKFB3
												38	PFKFB4
												38	LRIG1
												38	PREX1
												38	GRB10
												38	FLT3LG
												38	LAT2
												38	FCER1A
												38	F11R
												38	EML4
												38	RANBP9
												38	FZD3
												38	CTNND1
												38	FGFR1
												38	FLT1
												38	DOCK7
												38	IL1R1
												38	CD79B
												38	HGF
												38	TRAT1
												38	TIAM1
												38	HK2
												38	PIK3R1
												38	DENND1B
												38	FKBP5
												38	FOXO1
												38	THEM4
												38	PFKFB2
												38	RICTOR
												38	AKT3
												38	CDC37
												38	RALGAPA2
												38	AKT2
												38	CREB1
												38	BCL6
												56	PPAT
												56	GLUD1
												56	HAL
												56	CARNS1
												56	EEF2K
												56	GLS
												56	C14orf159
												56	IDH3G
												56	CS

## Sheet: S4 Table. IPA-IC genes 
S4 Table. Cluster analysis of SLE SNP-predicted protein clusters using EA, AsA and shared genes from the Immunochip. Gene set enrichments for each cluster were determinged using BIG-C (functional categories), I-SCOPE (cellular catgories) and IPA (canonical pathways). Functional categories in bold-face indicate those the lowest P-value and highest odds ratio. P-values are from Fisher’s exact test …
EA Immunochip pathways and functional/cellular enrichment						AsA Immunochip pathways and functional/cellular enrichment						Shared Immunochip pathways and functional/cellular enrichment
Cluster	Functional categories	Cellular categories	IPA Canonical Pathway	P value		Cluster	Functional categories	Cellular categories	IPA Canonical Pathway	P value		Cluster	Functional categories	Cellular categories	IPA Canonical Pathway	P value
2	IFN stimulated genes		Interferon Signaling	1.04e-06		3	PRRs	Myeloid	Role of PRRs in recognition of bacteria and viruses	4.09e-06		1	PRRs	Myeloid	IL12 signaling and production in macrophages	1.6e-05
	PRRs		Pathogen induced cytokine storm signaling pathway	3.14e-06			intracellular signaling		NOD1/2 signaling pathway	8.74e-06			Immue signaling		NK cell signaling	0.0003
	mRNA processing		Role of RIG1-like receptors in antiviral innate immunity	3.62e-05					Hepatic cholestasis	9.11e-06			Immue cell surface		T helper cell differentiation	0.00364
	Endocytosis		Activation of IRF by cytosolic PRRs	2.02e-05					HER-2 signaling in breast cancer	1.8e-05					TH2 pathway	0.0038
	Ub & sumoylation		Phagosome formation	5.44e-05					IL12 signaling and production in macrophages	2.1e-05					TH1 and TH2 activation pathway	0.006
7	Immune signaling	Anergic or Activated T cell	TH1 pathway	1.85e-13		6	Immune secreted	T & myeloid	IL33 signaling pathway	3.25e-08		3	Immue signaling	Anergic or activated T cell	Complement system	0.00122
	Immune secreted	T, B & myeloid	Th1 and Th2 activation pathway	3.02e-12				Myeloid	Pathogen induced cytokine storm signaling pathway	1.08e-06			Immue cell surface	T cell	TCR signaling	0.00154
	Immune cell surface	NK or T cell	TH2 pathway	3.19e-09					HMGB1 signaling	1.6e-06				T, B & myeloid	Regulation of eIF4 and p70S6K signaling	0.002
		T & myeloid	T helper cell differentiation	8.93e-09					Hepatic cholestasis	2.81e-06				T & myeloid	Epoxysqualene biosynthesis	0.0028
			CDX gastrointestinal cancer signaling pathway	3.26e-08					Role of cytokines in mediating communication between immune cells	3.19e-06				B cell	MSP-RON signaling pathway	0.003
14	Immune cell surface	Myeloid	Lipid antigen presentation by CD1	0.00684		1	Chromatin remodeling		NAD signaling pathway	1.88e-07		14	Immune secreted	T & B cell	Role of hypercytokinemia/hyperchemokinemia in the pathogenesis of flu	9.27e-07
			Cytotoxic T lymphocyte-meduated apoptosis of target cells	0.0089					NER pathway	2e-06			Immune signaling	Myeloid cell	Macrophage classical activation signaling pathway	9.93e-06
			Coagulation system	0.00921					Transcriptional regulatory network in ES cells	1.45e-05					Macrophage alternative activation signaling pathway	1.21e-05
			Antiproliferative role of TOB in T cell signaling	0.0103					DNA methylation and transcriptional repression signaling	0.00013					Role of JAK1, JAK2 and TYK2 in interferon signaling	1.21e-05
			Oncostatin M signaling	0.0113					Ferroptosis signaling pathway	0.000211					Interferon signaling	1.75e-05
18	MHC class II	APCs	Leukotriene biosynthesis	0.00317		2	mRNA processing		EIF2 signaling	1.34e-10		5	Pro cell cycle		Cell cycle: G2/M DNA damage checkpoint regulation	0.0002
		Monocytes	MIF-mediated glucocortocoid regulation	0.0076			General transcription		Coronavirus pathogenesis pathway	5.3e-07			DNA repair		Cell cycle control of chromosomal replication	0.000246
			Antigen presentation pathway	0.00823			Chromatin remodeling		Adipogenesis pathway	1.98e-05			Ub & sumoylation		Mitotic roles of polo like kinase	0.00028
			MIF regulation of Innate immunity	0.00929					Prostate cancer signaling	0.000156					Cell cycle: G1/S checkpoint regulation	0.000284
			Eicosanoid signaling	0.0147					Assembly of RNA pol II complex	0.000229					Cyclins and cell cycle regulation	0.000354
11	Pro-cell cycle		Kinetochore metaphase signaling pathway	0.000113		10	Autophagy		Sirtuin signaling pathway	0.00223		12	General transcription		Cleavage & polyadenylation of pre-mRNA	0.00457
	Integrin signaling		CTLA4 signaling in cytotoxic T lymphocytes	0.00138					Role of JAK1, JAK2 and TYK2 in interferon signaling	0.00659			Nuclear receptor transcription		NER pathway	0.0133
	Golgi		CDK5 signaling	0.00241											Role of OCT4 in mammalian ESC pluripotency	0.0174
			GP6 signaling pathway	0.00317		17	mRNA splicing		tRNA charging	0.000718					Assembly of RNA pol II complex	0.0189
			Phagosome maturation	0.00616			Transpososn control		Spliceosomal cycle	0.00113					Glucocorticoid receptor signaling	0.0195
4	mRNA splicing		EIF2 signaling	5.14e-07			Mito. DNA to RNA		Uracil degradation II	0.003		9	Mitochondria general	Myeloid	Leukocyte extravasation signaling	0.000336
			Nucleotide excision repair pathway	0.00104			Nucleus & nucleolus		Thymine degradation	0.003			Intracellular signaling		Apelin adipocyte signaling pathway	0.00197
			NER pathway	0.00868					Adenine and adenosine salvage II	0.007					Insulin receptor signaling	0.00448
			Regulation of eIF4 and p70S6K signaling	0.0215		4	DNA repair		BER pathway	9e-08					Superoxide radicals degradation	0.00575
			RAN signaling	0.0229					Hereditary breast cancer signaling	2.26e-07		2	Secreted & ECM		Glucocorticoid receptor signaling	2.19e-10
17	Proteasome		Role of BRCA1 in DNA damage response	3.3e-05					Role of BRCA1 in DNA damage response	1e-06		6	WNT signaling		no enrichment
	General transcription		Protein ubiquitination pathway	5.46e-05					Role of CHK proteins in cell cycle checkpoint control	2.41e-05
	Pro-cell cycle		Adipogenesis pathway	0.000153					DNA Double strand break repair by non-homologous end joining	8.21e-05
			Hereditary breast cancer signaling	0.000174		40	Pro cell cycle		senescence pathway	1.08e-10
			Nucleotide excision repair pathway	0.000347			Antiproliferation		Estrogen-mediated S-phase entry signaling	6.62e-08
3	Pro-cell cycle		no enrichment						Role of CHK proteins in cell cycle checkpoint control	7.82e-07
5	Cytoplasm & biochemistry		CREB signaling in neurons	8.58e-09					Mitotic roles of polo-like kinase	1.21e-06
			P2Y purigenic receptor signaling pathway	6.04e-08					Cell cycle: G1/S checkpoint regulation	1.27e-06
			D-myo-inositol (1,4,5)-trisphosphate biosynthesis	6.56e-08		5	DNA repair		no enrichment
			G protein signaling mediated by Tubby	1.28e-07		9	OXPHOS		Mitochondrial dysfunction	2.3e-12
			Superpathway of inositol phosphate compounts	3.88e-07			Mitochondria general		Oxidative phosphorylation	1.58e-11
15	Cytoplasm & biochemistry	T & B cells	Guanosine nucleotides degradation III	1.12e-09					HER-2 signaling in breast cancer	0.00023
			Urate biosynthesis/inosine 5' phosphate degradation	1.49e-09					Sirtuin signaling pathway	0.00049
			Adenosine nucleotide degradation II	4.17e-09					Granzyme A signaling	0.00076
			Purine nucleotides degradation II	4.17e-09		19	ROS protection		Glutathione redox reactions I	1.67e-09
			NAD salvage pathway II	1.26e-05					Apelin adipocyte signaling pathway	5.73e-08
10	General cell surface		Circadian Rythym signaling	0.013					Mitochondrial dysfunction	3e-06
			Breats cancer signaling by Stathmin 1	0.0215					Glutathione mediated detoxification	7.17e-06
			CREB signaling in neurons	0.0219					Xenobiotic AHR signaling pathway	4e-05
			G alpha s	0.0416		22	Peroxisomes		TNFR2 signaling	1e-06
1	General cell surface		Glucocortocoid receptor signaling	1.68e-18			Ub & sumoylation		4-1BB signaling in T lymphocytes	1.2e-06
			Wound healing signaling pathway	0.00577			Intracellular signaling		TWAEK signaling	1.6e-06
8	General transcription		Splicesomal cycle	0.0189					IL17A signaling in fibroblasts	1.73e-06
22	General transcription		Assembly of RNA polymerase II complex	0.011					April meduated signaling	2.35e-06
19	Endosome & vesicles		Virus entry via endocytic pathways	0.000245		30	Glycolysis		Histamine degradation	4.13e-05
	Golgi		Clathrin mediated endocytosis signaling	0.000759			Cytoplasm & biochemistry		Fatty acid alpha oxidation	4.13e-05
12	Nuclear receptor transcription		LXR/RXR activation	1.14e-08					Putrescine degradation III	4.5e-05
			FXR/RXR activation	1.34e-08					Ethanol degradation IV	5.89e-05
			Atherosclerosis signaling	1.37e-06					Tryptophan degradation	6.89e-05
			Phospholipases	0.00012		16	Fatty acid biosynthesis		Tryptophan degradation	6.25e-05
			IL12 signaling and production in macrophages	0.000502			Intracellular signaling		LXR/RXR activation	0.000118
13	Nuclear receptor transcription		PPARa/RXRa activation	4.73e-05					Atherosclerosis signaling	0.000129
			RAR activation	4.95e-05					FXR/RXR activation	0.000134
			Estrogen receptor signaling	0.000235					NAD biosynthesis II	0.000273
			TR/RXR activation	0.000478		28	Mitochondria general		Leucine degradation I	1.9e-06
			Aryl hydrocarbon receptor signaling	0.00137					Biotin carboxyl carrier protein assembly	0.00076
									Methylmalonyl pathway	0.001
									2-oxobutanoate degradation I	0.00127
									Isoleucine degradation I	0.00457
						41	Mitochondria general		Urea cycle	0.0015
									Superpathway of citrilline metabolism	0.00381
						11	Secreted & ECM	Myeloid	PPAR signaling	1.7e-12
									p38 MAPK signaling	3.12e-12
									LXR/RXR activation	3.54e-12
									IL6 signaling	4.51e-12
									Granulocyte adhesion and diapedesis	3.1e-11
						23	Integrin	Platelet	Axonal guidance system	2.72e-08
							Golgi		Xenobiotic metabolism CAR signaling pathway	6.45e-09
							General cell surface
						12	Secreted & ECM		Axonal guidance signaling	0.00657
							Integrin		Semaphorin neuronal repulsive signaling pathway	0.0375
						25	Immune secreted	Monocytes	Pathogen induced cytokine storm signaling pathway	5.4e-06
									Granulocyte adhesion and diapedesis	3.34e-05
									Agranulocyte adhesion and diapedesis	4.5e-05
									Complement systems	7.7e-05
									STAT3 pathway	0.000988
						29	Cytoskeleton		Kinetochore metaphase signaling pathway	0.037
						21	RAS superfamily		nNOS signaling in skeletal muscle cells	6e-05
							Transporters		Netrin signaling	0.000137
						13	Intracellular signaling		Synaptic long term potentiation	9e-07
									Dopamine feedback in cAMP signaling	3.51e-06
						15	General cell surface		Semaphorin signaling in neurons	1.22e-11
									Axonal guidance signaling	5.37e-07
						27	Endoplasmic reticulum		Insulin secretion signaling pathway	0.000782
						7	Transporters		Prolactin signaling	6.32e-08

## Sheet: S5 Table.  IPA all IC genes
S5 Table. Cluster analysis of SLE SNP-predicted protein clusters using the entire cohort of EA and AsA genes from the Immunochip. Gene set enrichments for each cluster were determinged using BIG-C (functional categories), I-SCOPE (cellular catgories) and IPA (canonical pathways). Functional categories in bold-face indicate those the lowest P-value and highest odds ratio. P-values are from Fisher’…
EA Immunochip pathways and functional/cellular enrichment						AsA Immunochip pathways and functional/cellular enrichment
Cluster	Functional categories	Cellular categories	IPA Canonical Pathway	P value		Cluster	Functional categories	Cellular categories	IPA Canonical Pathway	P value
4	Pro cell cycle		EIF2 signaling	4.9e-08		1	mRNA processing		EIF2 signaling	2.9e-11
	DNA repair		Cell cycle control of chromosomal replication	1e-06			Chromatin remodeling		NER pathway (enhanced)	4.4e-10
	Mitochondrial DNA to RNA		NER pathway	2.17e-05			Mitochondrial DNA to RNA		Assembly of RNA pol II complex	2.6e-07
	mRNA processing		Protein ubiquitination pathway	2.84e-05			General transcription		Coronavirus pathogenesis pathway	1.48e-06
	PRRs		Coronavirus pathogenesis pathway	5.12e-05					NER pathway	2.57e-06
12	mRNA processing		Regulation of eIF4 and p70S6K	0.00057		2	DNA repair		Cell cycle control of chromosome replication	2e-07
			EIF2 signaling	0.0009			Pro cell cycle		BER pathway	9.1e-06
			RAN signaling	0.0036					Role of BRCA1 in DNA damage response	5.5e-05
			Pyrimidine ribonucleotides interconversion	0.008					NER pathway (enhanced)	0.00012
			Pyrimidine ribonucleotides de novo biosynthesis	0.00866					Mismatch repair in eukaryotes	0.000126
15	Chromatin remodeling		DNA methylation and transcriptional repression signaling	0.00033		6	Chromatin remodeling		Adipogenesis pathway	8.3e-07
			HOTAIR regulatory pathway	0.000698			Transcription factors		Telomerase signaling	1e-05
			Role of OCT4 in mammalian embryonic stem cell pluripotency	0.0116					Prostate cancer signaling	1.3e-05
			Role of BRCA1 in DNA damage response	0.02					Hereditary breast cancer signaling	3e-05
			Sumoylation pathway	0.026					NAD signaling pathway	3.8e-05
19	Chromatin remodeling		DNA methylation and transcriptional repression signaling	0.00225		20	Transposon control	T & B cells	Uracil degradation II	0.0012
			p38 MAPK Signaling	0.00258					Thymine degradation	0.0012
			Macrophage alternative activation signaling pathway	0.00711					Adenine and adenosine salvage III	0.003
			ERK/MAPK signaling	0.008		21	DNA repair		DNA double strand break repair by non-homologous end joining	0.00355
			Role of IL17F in allergic inflammatory airway diseases	0.03		27			Cell cycle control of chromosome replication	0.012
28	Pro cell cycle	Erythrocyte	PTEN signaling	0.00016					FAT10 signaling pathway	0.012
	Immune signaling	Platelet	Cell cycle:G1/S checkpoint regulation	0.00108		25	Proteasome		Cleavage and polyadenylation of pre-mRNA	5e-05
		T and myeloid cell	Pulmonary fibrosis ideopathic signaling pathway	0.00154					Spliceosomal cycle	0.000865
			Cyclins and cell cycle regulation	0.00168		3	Immune secreted	Anergic or Activated T cell	PI3K/AKT signaling	5.5e-12
			Regulation of cellular mechanics by calpain protease	0.00188			Integrin	T and B cell	Senescence pathway	6.6e-11
25	Proteasome		FAT10 signaling pathway	5.05e-08			immune signaling	Myeloid cell	STAT3 pathway	2.1e-12
			BAG2 signaling pathway	1.73e-07			Ubiquitylation & sumylation	Monocyte	Cardiac hypertrophy signaling (enhanced)	4.87e-10
			Inhibition of ARE-mediated mRNA degradation pathway	1.26e-06			mRNA splicing	T and myeloid cell	Molecular mechanisms of cancer	2.7e-10
			Protein ubiquitination pathway	6.07e-06		12	PRRs	Myeloid cell	Hepatic cholestasis	1.31e-06
			Huntington's disease pathway	6.76e-06					TLR signaling	5.6e-06
13	Antiproliferation		Telomere extension by telomerase	0.00381					Role of macrophages, fibrobalsts and endothelial cells in RA	1.17e-05
29	mRNA splicing		Spliceosomal cycle	0.01					Hepatic fibrosis/hepatic stellate cell activation	3e-05
38	mRNA splicing		Coronavirus replication pathway	0.017					Acute phase response signaling	7.46e-05
	Golgi		Spliceosomal cycle	0.0185		5	Immune secreted	NK/T cell	Pathogen induced cytokine storm signaling pathway	2.28e-12
5	Immune secreted	Myeloid cell	Synaptogenesis signaling pathway	2.48e-10			Immune cell surface	Myeloid cell	Glucocorticoid receptor signaling	1.26e-10
	Intracellular signaling		Cardiac hypertrophy signaling (enhanced)	5.75e-10					STAT3 pathway	5.5e-10
			SNARE signaling pathway	8.3e-10					Differential regulation of cytokine production in intestinal epithelial cells by IL17A and IL17F	2.08e-09
			IL10 signaling	2.79e-09					Cardiac hypertrophy signaling (enhanced)	2.62e-09
			LXR/RXR activation	6.29e-09		9	Immune secreted	Monocyte	Complement systems	1e-12
3	Interferon stimulated genes		Interferon signaling	1.07e-12		31	PRRs	T and myeloid cell	NOD1/2 signaling pathway	2.7e-07
	PRRs		Role of hypercytokinemia/hyperchemokinemia in the pathogenesis of flu	2.5e-10			Intracellular signaling	Neutrophil	iNOS signaling	4.12e-07
	Pro-apoptosis		Role of PRRs in recognition of bacterial and viruses	9.23e-09			Intracellular signaling	T cell	Angiopoietin signaling	1.78e-06
			Coronavirus pathogenesis pathway	4.58e-08					TREM1 signaling	1.85e-06
			Role of RIGI-like receptors in antiviral innate immunity	1.3e-07					TLR signaling	1.9e-06
16	Immune signaling	Treg	Ephrin A signaling	9.6e-06		5	Immune cell surface	Myeloid cell	HMGB1 signaling	7.9e-08
	MHC class II	B cells	Fc Epislon RI signaling	0.00489			RAS superfamily	Anergic or Activated T cell	Macrophage classical activation signaling pathway	1.44e-06
	Immune cell surface	APCs	GP6 Signaling pathway	0.00564				B & myeloid	Production of NO and ROS in macrophages	2.78e-06
			Ephrin receptor signaling	0.013				B cell, T & myeloid	NK cell signaling	3.3e-06
			PI3K signaling in B lymphocytes	0.014				T. B & myeloid	CDX gastrointestinal cancer signaling pathway	3.66e-06
18	Immune signaling	B and myeloid cell	TH1 Pathway	9.6e-06		7	OXPHOS		Oxidative phosphorylation	4.3e-15
	Immune secreted	T and myeloid cell	TH1 and TH2 activation pathway	0.0049			Mitochondrial TCA cycle		Mitochondrial dysfunction	6e-13
	Immune cell surface		STAT3 pathway	0.0056			Mitochondrial general		HER-2 signaling in breast cancer	1.8e-05
			TH2 pathway	0.0138					Estrogen receptor signaling	0.000177
			Pathogen induced cytokine storm signaling pathway	0.0148					Sirtuin signaling	0.00113
37	Immune cell surface	Myeloid cell	TH1 pathway	2.76e-13		24	ROS protection		Glutathione redox reactions I	1.67e-09
			STAT3 pathway	3.17e-12					Apelin adipocyte signaling pathway	5.7e-08
			IL10 signaling	1.1e-08					Mitochondrial dysfunction	3.1e-06
20	Immune secreted	NK/T cell	Role of JAK1 and JAK2 in cytokine signaling	1.18e-08					Glutathione mediated detoxification	7.17e-06
	Immune cell surface	Myeloid cell	IL7 signaling pathway	1.66e-06					xenobiotic metablism AHR signaling pathway	4e-05
			Cardiac hypertrophy signaling (enhanced)	0.0354		14	Peroxisome	NK/T cell	Notch signaling	4.6e-09
			STAT3 pathway	0.039			Glycolysis	Monocyte	Role of osteoclasts in RA signaling pathway	1.7e-06
			PI3K/AKT signaling	0.0448			Integrin		IL15 production	5.54e-06
23	Immune cell surface	Monocyte	Phagosome formation	8.3e-05			ER		GP6 signaling pathway	6.66e-06
		Myeloid cell	Role of PRRs in recognition of bacterial and viruses	0.000107			Immune signaling		Sperm motility	4e-06
7	Immune signaling	T and B cell	Granzyme A signaling	0.000116		32	Glycolysis		Axonal guidance signaling	7e-07
	Immune cell surface	Anergic or activated T cell	BER pathway	0.000321			Integrin		Thrombin signaling	8.69e-05
		NK/T cell	tRNA splicing	0.0007			General cell surface		Sperm motility	0.000145
		T, B and myeloid cell, T and myeloid cell	Primary immunodeficiency signaling	0.00255					Huntington's disease signaling	0.0002
			SPINK1 general cancer pathway	0.02					CLEAR signaling pathway	0.000216
22	ROS protection		gamma-glutamyl cycle	4.56e-09		18	Mitochondria general		Sirtuin signaling pathway	1.57e-06
			Ferroptosis signaling pathway	5.89e-06			Autophagy		Necroptosis signaling pathway	1.55e-05
			Glutahione redox reactions I	3e-05					Mitochondrial dysfunction	0.000164
			Apelin adipocyte signaling pathway	0.000312		29	Mitochondria general		Leucine degradation I	1.94e-06
			Glutathione biosynthesis	0.00089					Biotin-carboxyl carrier protein assembly	0.000762
34	Immune signaling	T, B and myeloid cell	Granulocyte adhesion and diapedesis	4.15e-10		16	Secreted & ECM	Myeloid	PPAR signaling	1.74e-12
	Immune cell surface	T and myeloid cell	Agranulocyte adhesion and diapedesis	8.67e-10					Granulocyte adhesion and diapedesis	3.11e-11
	General cell surface		FAK signaling	2.85e-07		10	Secreted & ECM		Axonal duidance signaling	0.00657
			Phagosome formation	4.19e-05			Integrin		Semaphorin neuronal repulsive signaling pathway	0.0375
			GPCR signaling	4.47e-05		4	Secreted & ECM		Glucocorticoid receptor signaling	3e-11
35	Integrin pathway		Regulation of EMT pathway	5e-09		19	Intracellular signaling		Opiod signaling pathway	5.58e-05
	General cell surface		Notch signaling	3.1e-06					Role of IL17F in allergic inflammatory airway disease	8e-05
			Myelination signaling pathway	3.66e-06					Role of macrophages, fibroblasts and endothelial cells in RA	9.26e-05
			Regulation of EMT by growth factors pathway	1.19e-05		15	General cell surface		Semaphorin signaling in neurons	5.8e-13
			Regulation of EMT in development pathway	3.79e-05					Semaphorin neuronal replusive signaling pathway	5.79e-11
31	TCA cycle		Histamine degradation	1.58e-05					Axonal guidance signaling	2.7e-08
	Mitochondrial general		Ethanol degradation IV	2.25e-05		22	Transporters		Prolactin signaling	1.25e-06
			Dopamine degradation	3.72e-05		11	Transporters		Glutathione redox reactions I	0.0061
			Noradrenaline and adrenaline degradation	5e-05					Apelin adipocyte signaling pathway	0.019
			Glutamate signaling	0.00016		28	Cytoskeleton		Kinetochore metaphase signaling pathway	0.037
33	Fatty acid beta oxidation		Acetate conversion to Acetyl-CoA	0.0017
	TCA cycle		Tryptophan degradation to 2-amino-3carboxymuconate semialdehyde	0.002
	General transcription		Acetyl-CoA biosynthesis I	0.00237
			Sirtuin signaling pathwau	0.00409
			NAD biosynthesis II	0.0044
21	Nuclear receptor trascription		Coronavirus pathogenesis pathway	0.00109
			RAR activation	0.0011
			Glucocorticoid receptor signaling	0.00852
			Role of OCT4 in mammalian embryonic stem cell pluripotency	0.0116
			MYC mediated apoptosis signaling	0.0126
30	Autophagy		Role of MAPK in promoting the pathogenesis of flu	0.0192
	Endoplasmic reticulum		Iron homeostasis signaling pathway	0.0232
26	RAS superfamily		CXCR4 signaling	0.00015
	Cytoskeleton		Phagosome formation	0.00255
36	Endosome & vesicle		Clathrin-mediated endocytosis signaling	0.000458
			Autophagy	0.000494
8	Cytoplasm & biochemistry		Superpathway of inositol phosphate compounds	1.4e-11
			GPCR-mediated nutrient sensing in enteroendocrine cells	3.57e-09
1 & 2	Secreted & ECM		Glucocortocoid receptor signaling	1.68e-18

## Sheet: S6 Table. AsA GWAS SNPs
S6 Table. AsA validation GWAS SNPs and their genomic and functional designation.
SNP	Genomic annotation	Functional category
rs10245913	3'UTR	Coding
rs1045960	3'UTR	Coding
rs1048783	3'UTR	Coding
rs1049281	3'UTR	Coding
rs10859101	3'UTR	Coding
rs10903080	3'UTR	Coding
rs11224565	3'UTR	Coding
rs1128334	3'UTR	Coding
rs1136284	3'UTR	Coding
rs11489	3'UTR	Coding
rs11539780	3'UTR	Coding
rs11559013	3'UTR	Coding
rs13447557	3'UTR	Coding
rs16870907	3'UTR	Coding
rs17254634	3'UTR	Coding
rs2066951	3'UTR	Coding
rs2071128	3'UTR	Coding
rs241451	3'UTR	Coding
rs3077	3'UTR	Coding
rs3117440	3'UTR	Coding
rs3129302	3'UTR	Coding
rs3733370	3'UTR	Coding
rs3795501	3'UTR	Coding
rs3802735	3'UTR	Coding
rs3830	3'UTR	Coding
rs3853839	3'UTR	Coding
rs426922	3'UTR	Coding
rs449074	3'UTR	Coding
rs4552421	3'UTR	Coding
rs4746971	3'UTR	Coding
rs4849234	3'UTR	Coding
rs4937333	3'UTR	Coding
rs494003	3'UTR	Coding
rs6673	3'UTR	Coding
rs702348	3'UTR	Coding
rs758799	3'UTR	Coding
rs7627498	3'UTR	Coding
rs7756516	3'UTR	Coding
rs8177834	3'UTR	Coding
rs8193023	3'UTR	Coding
rs9276558	3'UTR	Coding
rs9469341	3'UTR	Coding
rs948992	3'UTR	Coding
rs9502116	3'UTR	Coding
rs9585461	3'UTR	Coding
rs9846199	3'UTR	Coding
rs11546678	5'UTR	Coding
rs12287284	5'UTR	Coding
rs17833769	5'UTR	Coding
rs1887428	5'UTR	Coding
rs2295364	5'UTR	Coding
rs2523506	5'UTR	Coding
rs6903617	5'UTR	Coding
rs806975	5'UTR	Coding
rs922483	5'UTR	Coding
rs9391734	5'UTR	Coding
rs1041981	Missense	Coding
rs1042190	Missense	Coding
rs10936599	Missense	Coding
rs11235604	Missense	Coding
rs12419635	Missense	Coding
rs1249958	Missense	Coding
rs2071596	Missense	Coding
rs2229094	Missense	Coding
rs2230926	Missense	Coding
rs2301626	Missense	Coding
rs2303007	Missense	Coding
rs2305772	Missense	Coding
rs28934585	Missense	Coding
rs4818950	Missense	Coding
rs5988	Missense	Coding
rs7097397	Missense	Coding
rs7742542	Missense	Coding
rs1573649	Nonsense	Coding
rs494620	Nonsense	Coding
rs6781844	Nonsense	Coding
rs1061357	Synonymous	Coding
rs11575839	Synonymous	Coding
rs11623422	Synonymous	Coding
rs11767629	Synonymous	Coding
rs1378	Synonymous	Coding
rs17184114	Synonymous	Coding
rs2071551	Synonymous	Coding
rs2073148	Synonymous	Coding
rs2240335	Synonymous	Coding
rs241441	Synonymous	Coding
rs3134942	Synonymous	Coding
rs3738476	Synonymous	Coding
rs453098	Synonymous	Coding
rs1548555	Splice region	Non-coding
rs10034922	Intergenic	Non-coding
rs10066135	Intergenic	Non-coding
rs10103079	Intergenic	Non-coding
rs10276619	Intergenic	Non-coding
rs10807113	Intergenic	Non-coding
rs11697848	Intergenic	Non-coding
rs11748666	Intergenic	Non-coding
rs11757058	Intergenic	Non-coding
rs12337277	Intergenic	Non-coding
rs12351527	Intergenic	Non-coding
rs12526605	Intergenic	Non-coding
rs12640231	Intergenic	Non-coding
rs12798614	Intergenic	Non-coding
rs13375357	Intergenic	Non-coding
rs154977	Intergenic	Non-coding
rs1568412	Intergenic	Non-coding
rs17005911	Intergenic	Non-coding
rs17214519	Intergenic	Non-coding
rs172274	Intergenic	Non-coding
rs2047391	Intergenic	Non-coding
rs2107189	Intergenic	Non-coding
rs2202219	Intergenic	Non-coding
rs2213572	Intergenic	Non-coding
rs2585422	Intergenic	Non-coding
rs2621322	Intergenic	Non-coding
rs2621323	Intergenic	Non-coding
rs2621331	Intergenic	Non-coding
rs2647050	Intergenic	Non-coding
rs2722467	Intergenic	Non-coding
rs2856705	Intergenic	Non-coding
rs2856718	Intergenic	Non-coding
rs2857114	Intergenic	Non-coding
rs2858308	Intergenic	Non-coding
rs28724900	Intergenic	Non-coding
rs3093671	Intergenic	Non-coding
rs3093998	Intergenic	Non-coding
rs3130542	Intergenic	Non-coding
rs454746	Intergenic	Non-coding
rs5029394	Intergenic	Non-coding
rs529552	Intergenic	Non-coding
rs6703281	Intergenic	Non-coding
rs6910071	Intergenic	Non-coding
rs7039011	Intergenic	Non-coding
rs7076718	Intergenic	Non-coding
rs7518551	Intergenic	Non-coding
rs7744293	Intergenic	Non-coding
rs7748472	Intergenic	Non-coding
rs7763262	Intergenic	Non-coding
rs7769979	Intergenic	Non-coding
rs7770024	Intergenic	Non-coding
rs7774452	Intergenic	Non-coding
rs8188001	Intergenic	Non-coding
rs9258559	Intergenic	Non-coding
rs9264508	Intergenic	Non-coding
rs9267431	Intergenic	Non-coding
rs9275388	Intergenic	Non-coding
rs9275390	Intergenic	Non-coding
rs9275393	Intergenic	Non-coding
rs9275406	Intergenic	Non-coding
rs9275407	Intergenic	Non-coding
rs9275418	Intergenic	Non-coding
rs9275424	Intergenic	Non-coding
rs9275428	Intergenic	Non-coding
rs9275439	Intergenic	Non-coding
rs9275464	Intergenic	Non-coding
rs9275793	Intergenic	Non-coding
rs9276017	Intergenic	Non-coding
rs9276162	Intergenic	Non-coding
rs9276461	Intergenic	Non-coding
rs9277334	Intergenic	Non-coding
rs9502981	Intergenic	Non-coding
rs9842140	Intergenic	Non-coding
rs9975425	Intergenic	Non-coding
rs1001455	Intergenic	Non-coding
rs10043883	Intergenic	Non-coding
rs10058830	Intergenic	Non-coding
rs10086746	Intergenic	Non-coding
rs10121985	Intergenic	Non-coding
rs10172745	Intergenic	Non-coding
rs10489265	Intergenic	Non-coding
rs10517986	Intergenic	Non-coding
rs1068156	Intergenic	Non-coding
rs10798269	Intergenic	Non-coding
rs10826460	Intergenic	Non-coding
rs10882672	Intergenic	Non-coding
rs10888312	Intergenic	Non-coding
rs10910196	Intergenic	Non-coding
rs10952049	Intergenic	Non-coding
rs10952629	Intergenic	Non-coding
rs10996405	Intergenic	Non-coding
rs11005650	Intergenic	Non-coding
rs11088840	Intergenic	Non-coding
rs11162536	Intergenic	Non-coding
rs11196522	Intergenic	Non-coding
rs11204176	Intergenic	Non-coding
rs11213783	Intergenic	Non-coding
rs11235667	Intergenic	Non-coding
rs1145423	Intergenic	Non-coding
rs11710313	Intergenic	Non-coding
rs11744430	Intergenic	Non-coding
rs11895901	Intergenic	Non-coding
rs11910489	Intergenic	Non-coding
rs11918863	Intergenic	Non-coding
rs11926801	Intergenic	Non-coding
rs11954949	Intergenic	Non-coding
rs1202519	Intergenic	Non-coding
rs12152285	Intergenic	Non-coding
rs12161091	Intergenic	Non-coding
rs12200632	Intergenic	Non-coding
rs12202739	Intergenic	Non-coding
rs12206125	Intergenic	Non-coding
rs12247850	Intergenic	Non-coding
rs12280203	Intergenic	Non-coding
rs1234317	Intergenic	Non-coding
rs12350632	Intergenic	Non-coding
rs12366033	Intergenic	Non-coding
rs12397712	Intergenic	Non-coding
rs1246397	Intergenic	Non-coding
rs12467926	Intergenic	Non-coding
rs12480904	Intergenic	Non-coding
rs12495067	Intergenic	Non-coding
rs12507862	Intergenic	Non-coding
rs12519302	Intergenic	Non-coding
rs12542661	Intergenic	Non-coding
rs12633549	Intergenic	Non-coding
rs13020448	Intergenic	Non-coding
rs13064646	Intergenic	Non-coding
rs13092494	Intergenic	Non-coding
rs13099895	Intergenic	Non-coding
rs13118223	Intergenic	Non-coding
rs13148043	Intergenic	Non-coding
rs13187024	Intergenic	Non-coding
rs1319208	Intergenic	Non-coding
rs13195441	Intergenic	Non-coding
rs13197350	Intergenic	Non-coding
rs13211318	Intergenic	Non-coding
rs13229173	Intergenic	Non-coding
rs13233677	Intergenic	Non-coding
rs13277113	Intergenic	Non-coding
rs1342032	Intergenic	Non-coding
rs13433791	Intergenic	Non-coding
rs1360555	Intergenic	Non-coding
rs1371438	Intergenic	Non-coding
rs1372389	Intergenic	Non-coding
rs1382271	Intergenic	Non-coding
rs1391537	Intergenic	Non-coding
rs1513172	Intergenic	Non-coding
rs156195	Intergenic	Non-coding
rs1562895	Intergenic	Non-coding
rs1578624	Intergenic	Non-coding
rs1600249	Intergenic	Non-coding
rs1626392	Intergenic	Non-coding
rs16829738	Intergenic	Non-coding
rs16870488	Intergenic	Non-coding
rs16876855	Intergenic	Non-coding
rs17028314	Intergenic	Non-coding
rs17069252	Intergenic	Non-coding
rs17132781	Intergenic	Non-coding
rs17291128	Intergenic	Non-coding
rs17387185	Intergenic	Non-coding
rs1922120	Intergenic	Non-coding
rs1935105	Intergenic	Non-coding
rs1948680	Intergenic	Non-coding
rs1993321	Intergenic	Non-coding
rs2048830	Intergenic	Non-coding
rs2373488	Intergenic	Non-coding
rs2409781	Intergenic	Non-coding
rs2436919	Intergenic	Non-coding
rs2546863	Intergenic	Non-coding
rs2590621	Intergenic	Non-coding
rs2618455	Intergenic	Non-coding
rs2618476	Intergenic	Non-coding
rs2618479	Intergenic	Non-coding
rs26192	Intergenic	Non-coding
rs2621416	Intergenic	Non-coding
rs2736340	Intergenic	Non-coding
rs276368	Intergenic	Non-coding
rs282742	Intergenic	Non-coding
rs2831254	Intergenic	Non-coding
rs2856664	Intergenic	Non-coding
rs2857204	Intergenic	Non-coding
rs2857210	Intergenic	Non-coding
rs2857211	Intergenic	Non-coding
rs2857595	Intergenic	Non-coding
rs2857700	Intergenic	Non-coding
rs2858312	Intergenic	Non-coding
rs2867656	Intergenic	Non-coding
rs3105839	Intergenic	Non-coding
rs3113763	Intergenic	Non-coding
rs3132681	Intergenic	Non-coding
rs3135005	Intergenic	Non-coding
rs326814	Intergenic	Non-coding
rs34889541	Intergenic	Non-coding
rs35866326	Intergenic	Non-coding
rs422089	Intergenic	Non-coding
rs4284147	Intergenic	Non-coding
rs441576	Intergenic	Non-coding
rs4711176	Intergenic	Non-coding
rs4713172	Intergenic	Non-coding
rs4723604	Intergenic	Non-coding
rs4725496	Intergenic	Non-coding
rs487726	Intergenic	Non-coding
rs4917129	Intergenic	Non-coding
rs4917131	Intergenic	Non-coding
rs4928191	Intergenic	Non-coding
rs4971212	Intergenic	Non-coding
rs547977	Intergenic	Non-coding
rs602457	Intergenic	Non-coding
rs6096689	Intergenic	Non-coding
rs6128926	Intergenic	Non-coding
rs6425217	Intergenic	Non-coding
rs6456832	Intergenic	Non-coding
rs6457580	Intergenic	Non-coding
rs6457658	Intergenic	Non-coding
rs6457661	Intergenic	Non-coding
rs6559061	Intergenic	Non-coding
rs6591078	Intergenic	Non-coding
rs660895	Intergenic	Non-coding
rs6671832	Intergenic	Non-coding
rs6700383	Intergenic	Non-coding
rs6802343	Intergenic	Non-coding
rs6812030	Intergenic	Non-coding
rs6860468	Intergenic	Non-coding
rs6866752	Intergenic	Non-coding
rs6877314	Intergenic	Non-coding
rs6882535	Intergenic	Non-coding
rs6901084	Intergenic	Non-coding
rs6925972	Intergenic	Non-coding
rs6927849	Intergenic	Non-coding
rs6932056	Intergenic	Non-coding
rs6937545	Intergenic	Non-coding
rs6987057	Intergenic	Non-coding
rs6993775	Intergenic	Non-coding
rs7009832	Intergenic	Non-coding
rs7031422	Intergenic	Non-coding
rs704840	Intergenic	Non-coding
rs7078783	Intergenic	Non-coding
rs7382159	Intergenic	Non-coding
rs7526891	Intergenic	Non-coding
rs7614652	Intergenic	Non-coding
rs7618000	Intergenic	Non-coding
rs7701515	Intergenic	Non-coding
rs7704938	Intergenic	Non-coding
rs7705218	Intergenic	Non-coding
rs7726414	Intergenic	Non-coding
rs7729194	Intergenic	Non-coding
rs7754969	Intergenic	Non-coding
rs7788569	Intergenic	Non-coding
rs7788572	Intergenic	Non-coding
rs8129911	Intergenic	Non-coding
rs822745	Intergenic	Non-coding
rs844644	Intergenic	Non-coding
rs850456	Intergenic	Non-coding
rs900979	Intergenic	Non-coding
rs903943	Intergenic	Non-coding
rs911178	Intergenic	Non-coding
rs9258788	Intergenic	Non-coding
rs9262560	Intergenic	Non-coding
rs9270986	Intergenic	Non-coding
rs9271055	Intergenic	Non-coding
rs9271366	Intergenic	Non-coding
rs9271775	Intergenic	Non-coding
rs9275245	Intergenic	Non-coding
rs9275312	Intergenic	Non-coding
rs9275328	Intergenic	Non-coding
rs9275330	Intergenic	Non-coding
rs9275333	Intergenic	Non-coding
rs9275915	Intergenic	Non-coding
rs9368502	Intergenic	Non-coding
rs9445221	Intergenic	Non-coding
rs9473492	Intergenic	Non-coding
rs9495845	Intergenic	Non-coding
rs9496060	Intergenic	Non-coding
rs9501426	Intergenic	Non-coding
rs953028	Intergenic	Non-coding
rs9609463	Intergenic	Non-coding
rs978929	Intergenic	Non-coding
rs9845508	Intergenic	Non-coding
rs9846187	Intergenic	Non-coding
rs9852178	Intergenic	Non-coding
rs9852405	Intergenic	Non-coding
rs9863292	Intergenic	Non-coding
rs986399	Intergenic	Non-coding
rs9872785	Intergenic	Non-coding
rs9883825	Intergenic	Non-coding
rs9999874	Intergenic	Non-coding
rs10001879	Intron	Non-coding
rs10007253	Intron	Non-coding
rs10031986	Intron	Non-coding
rs10034409	Intron	Non-coding
rs10040019	Intron	Non-coding
rs10042987	Intron	Non-coding
rs10052333	Intron	Non-coding
rs10055809	Intron	Non-coding
rs10057591	Intron	Non-coding
rs10085491	Intron	Non-coding
rs10100115	Intron	Non-coding
rs10113553	Intron	Non-coding
rs10121357	Intron	Non-coding
rs10123125	Intron	Non-coding
rs10160596	Intron	Non-coding
rs10168266	Intron	Non-coding
rs10182929	Intron	Non-coding
rs10197709	Intron	Non-coding
rs10207131	Intron	Non-coding
rs10214910	Intron	Non-coding
rs10216107	Intron	Non-coding
rs10218559	Intron	Non-coding
rs10218623	Intron	Non-coding
rs10226732	Intron	Non-coding
rs1023449	Intron	Non-coding
rs10250103	Intron	Non-coding
rs102518	Intron	Non-coding
rs10256306	Intron	Non-coding
rs10267842	Intron	Non-coding
rs1028888	Intron	Non-coding
rs1038643	Intron	Non-coding
rs10399874	Intron	Non-coding
rs10441664	Intron	Non-coding
rs10497041	Intron	Non-coding
rs10497582	Intron	Non-coding
rs10499153	Intron	Non-coding
rs10516138	Intron	Non-coding
rs10517254	Intron	Non-coding
rs10736424	Intron	Non-coding
rs10753267	Intron	Non-coding
rs10791824	Intron	Non-coding
rs10807150	Intron	Non-coding
rs10830916	Intron	Non-coding
rs10830996	Intron	Non-coding
rs10857650	Intron	Non-coding
rs10874449	Intron	Non-coding
rs10901656	Intron	Non-coding
rs10935422	Intron	Non-coding
rs10979661	Intron	Non-coding
rs11000258	Intron	Non-coding
rs11004662	Intron	Non-coding
rs11022074	Intron	Non-coding
rs11026069	Intron	Non-coding
rs11031413	Intron	Non-coding
rs11032963	Intron	Non-coding
rs1109771	Intron	Non-coding
rs11100014	Intron	Non-coding
rs11101535	Intron	Non-coding
rs11101537	Intron	Non-coding
rs11118082	Intron	Non-coding
rs11128974	Intron	Non-coding
rs11135570	Intron	Non-coding
rs11136611	Intron	Non-coding
rs11192156	Intron	Non-coding
rs11249152	Intron	Non-coding
rs11254813	Intron	Non-coding
rs11263845	Intron	Non-coding
rs11498370	Intron	Non-coding
rs11505605	Intron	Non-coding
rs11567714	Intron	Non-coding
rs11573133	Intron	Non-coding
rs1157938	Intron	Non-coding
rs11679952	Intron	Non-coding
rs11680343	Intron	Non-coding
rs11686127	Intron	Non-coding
rs117026326	Intron	Non-coding
rs11709815	Intron	Non-coding
rs11712248	Intron	Non-coding
rs11719628	Intron	Non-coding
rs11733406	Intron	Non-coding
rs11734340	Intron	Non-coding
rs11741929	Intron	Non-coding
rs11746609	Intron	Non-coding
rs1175122	Intron	Non-coding
rs11754824	Intron	Non-coding
rs11776830	Intron	Non-coding
rs11784845	Intron	Non-coding
rs11800609	Intron	Non-coding
rs11804204	Intron	Non-coding
rs11889341	Intron	Non-coding
rs11917894	Intron	Non-coding
rs11920533	Intron	Non-coding
rs11925129	Intron	Non-coding
rs11926726	Intron	Non-coding
rs11932133	Intron	Non-coding
rs11933079	Intron	Non-coding
rs11933431	Intron	Non-coding
rs1193787	Intron	Non-coding
rs11944579	Intron	Non-coding
rs11946839	Intron	Non-coding
rs11948936	Intron	Non-coding
rs11949459	Intron	Non-coding
rs11953798	Intron	Non-coding
rs11955321	Intron	Non-coding
rs11959133	Intron	Non-coding
rs11970564	Intron	Non-coding
rs11970868	Intron	Non-coding
rs11971232	Intron	Non-coding
rs11979016	Intron	Non-coding
rs11981568	Intron	Non-coding
rs11989012	Intron	Non-coding
rs11997593	Intron	Non-coding
rs12003358	Intron	Non-coding
rs1202542	Intron	Non-coding
rs12026092	Intron	Non-coding
rs12054287	Intron	Non-coding
rs12075005	Intron	Non-coding
rs12078339	Intron	Non-coding
rs12082952	Intron	Non-coding
rs12083651	Intron	Non-coding
rs12095514	Intron	Non-coding
rs12109018	Intron	Non-coding
rs12112578	Intron	Non-coding
rs12130544	Intron	Non-coding
rs12132539	Intron	Non-coding
rs12153855	Intron	Non-coding
rs12154894	Intron	Non-coding
rs12198173	Intron	Non-coding
rs12256635	Intron	Non-coding
rs12276773	Intron	Non-coding
rs12293461	Intron	Non-coding
rs1233284	Intron	Non-coding
rs1234313	Intron	Non-coding
rs1234315	Intron	Non-coding
rs12345414	Intron	Non-coding
rs12359596	Intron	Non-coding
rs12365149	Intron	Non-coding
rs12401806	Intron	Non-coding
rs12403964	Intron	Non-coding
rs12404160	Intron	Non-coding
rs12466158	Intron	Non-coding
rs12476060	Intron	Non-coding
rs12499194	Intron	Non-coding
rs12501107	Intron	Non-coding
rs12515747	Intron	Non-coding
rs12518265	Intron	Non-coding
rs12521169	Intron	Non-coding
rs12529247	Intron	Non-coding
rs12633960	Intron	Non-coding
rs12644506	Intron	Non-coding
rs12649891	Intron	Non-coding
rs12659024	Intron	Non-coding
rs12663608	Intron	Non-coding
rs12676149	Intron	Non-coding
rs12676308	Intron	Non-coding
rs12719344	Intron	Non-coding
rs12726307	Intron	Non-coding
rs12761196	Intron	Non-coding
rs12794220	Intron	Non-coding
rs1280946	Intron	Non-coding
rs1287275	Intron	Non-coding
rs13001867	Intron	Non-coding
rs13010749	Intron	Non-coding
rs13035366	Intron	Non-coding
rs13050595	Intron	Non-coding
rs13097956	Intron	Non-coding
rs13105711	Intron	Non-coding
rs13126272	Intron	Non-coding
rs13130159	Intron	Non-coding
rs13130621	Intron	Non-coding
rs13168551	Intron	Non-coding
rs13170924	Intron	Non-coding
rs13172853	Intron	Non-coding
rs13174179	Intron	Non-coding
rs1317487	Intron	Non-coding
rs13179010	Intron	Non-coding
rs1319898	Intron	Non-coding
rs13199524	Intron	Non-coding
rs1320476	Intron	Non-coding
rs13206957	Intron	Non-coding
rs13215574	Intron	Non-coding
rs132673	Intron	Non-coding
rs13275001	Intron	Non-coding
rs13314127	Intron	Non-coding
rs13318819	Intron	Non-coding
rs13321848	Intron	Non-coding
rs13358038	Intron	Non-coding
rs13358286	Intron	Non-coding
rs13361596	Intron	Non-coding
rs13375083	Intron	Non-coding
rs13377162	Intron	Non-coding
rs13391903	Intron	Non-coding
rs13399735	Intron	Non-coding
rs13407419	Intron	Non-coding
rs13414946	Intron	Non-coding
rs1341599	Intron	Non-coding
rs13434010	Intron	Non-coding
rs1344645	Intron	Non-coding
rs1394796	Intron	Non-coding
rs1426096	Intron	Non-coding
rs1431399	Intron	Non-coding
rs1431400	Intron	Non-coding
rs1431401	Intron	Non-coding
rs1456893	Intron	Non-coding
rs1461131	Intron	Non-coding
rs1474788	Intron	Non-coding
rs1476818	Intron	Non-coding
rs1485383	Intron	Non-coding
rs1492909	Intron	Non-coding
rs1501913	Intron	Non-coding
rs1502747	Intron	Non-coding
rs1513284	Intron	Non-coding
rs1530565	Intron	Non-coding
rs1547741	Intron	Non-coding
rs1549020	Intron	Non-coding
rs1568854	Intron	Non-coding
rs1581774	Intron	Non-coding
rs1583434	Intron	Non-coding
rs1604380	Intron	Non-coding
rs1609407	Intron	Non-coding
rs16831742	Intron	Non-coding
rs16833215	Intron	Non-coding
rs16835865	Intron	Non-coding
rs16840397	Intron	Non-coding
rs16871071	Intron	Non-coding
rs16876102	Intron	Non-coding
rs16883819	Intron	Non-coding
rs16885926	Intron	Non-coding
rs16893651	Intron	Non-coding
rs16894919	Intron	Non-coding
rs1689798	Intron	Non-coding
rs16911182	Intron	Non-coding
rs16929202	Intron	Non-coding
rs16935778	Intron	Non-coding
rs16938746	Intron	Non-coding
rs16988435	Intron	Non-coding
rs16990685	Intron	Non-coding
rs16993266	Intron	Non-coding
rs16996395	Intron	Non-coding
rs17006749	Intron	Non-coding
rs17016165	Intron	Non-coding
rs17025852	Intron	Non-coding
rs17046616	Intron	Non-coding
rs17057310	Intron	Non-coding
rs1706143	Intron	Non-coding
rs17121972	Intron	Non-coding
rs17123728	Intron	Non-coding
rs171329	Intron	Non-coding
rs17172433	Intron	Non-coding
rs17366139	Intron	Non-coding
rs17394821	Intron	Non-coding
rs17455052	Intron	Non-coding
rs17475331	Intron	Non-coding
rs17476188	Intron	Non-coding
rs174852	Intron	Non-coding
rs17587143	Intron	Non-coding
rs17593228	Intron	Non-coding
rs17603856	Intron	Non-coding
rs17760881	Intron	Non-coding
rs17794300	Intron	Non-coding
rs17801031	Intron	Non-coding
rs17846948	Intron	Non-coding
rs1835826	Intron	Non-coding
rs1859838	Intron	Non-coding
rs1864331	Intron	Non-coding
rs1866179	Intron	Non-coding
rs1876832	Intron	Non-coding
rs1884397	Intron	Non-coding
rs1894407	Intron	Non-coding
rs1894408	Intron	Non-coding
rs1903501	Intron	Non-coding
rs1925579	Intron	Non-coding
rs1950091	Intron	Non-coding
rs1980789	Intron	Non-coding
rs2006165	Intron	Non-coding
rs2009453	Intron	Non-coding
rs2016705	Intron	Non-coding
rs2042126	Intron	Non-coding
rs204267	Intron	Non-coding
rs204990	Intron	Non-coding
rs204991	Intron	Non-coding
rs2051549	Intron	Non-coding
rs2063543	Intron	Non-coding
rs2071349	Intron	Non-coding
rs2071351	Intron	Non-coding
rs2071353	Intron	Non-coding
rs2071473	Intron	Non-coding
rs2071479	Intron	Non-coding
rs2071592	Intron	Non-coding
rs2071652	Intron	Non-coding
rs2077180	Intron	Non-coding
rs2077580	Intron	Non-coding
rs2100224	Intron	Non-coding
rs2139950	Intron	Non-coding
rs2156237	Intron	Non-coding
rs2157338	Intron	Non-coding
rs2187823	Intron	Non-coding
rs2188582	Intron	Non-coding
rs2207316	Intron	Non-coding
rs2207401	Intron	Non-coding
rs2215980	Intron	Non-coding
rs2217128	Intron	Non-coding
rs2250243	Intron	Non-coding
rs2251824	Intron	Non-coding
rs2256974	Intron	Non-coding
rs2267828	Intron	Non-coding
rs2273919	Intron	Non-coding
rs2291875	Intron	Non-coding
rs2296330	Intron	Non-coding
rs2297550	Intron	Non-coding
rs2301220	Intron	Non-coding
rs2301224	Intron	Non-coding
rs2301226	Intron	Non-coding
rs2301271	Intron	Non-coding
rs2304010	Intron	Non-coding
rs232289	Intron	Non-coding
rs2358666	Intron	Non-coding
rs2363095	Intron	Non-coding
rs2391495	Intron	Non-coding
rs2395256	Intron	Non-coding
rs241443	Intron	Non-coding
rs2421068	Intron	Non-coding
rs2421184	Intron	Non-coding
rs2516478	Intron	Non-coding
rs2523512	Intron	Non-coding
rs2524074	Intron	Non-coding
rs2548655	Intron	Non-coding
rs2594762	Intron	Non-coding
rs2596487	Intron	Non-coding
rs2597245	Intron	Non-coding
rs2610809	Intron	Non-coding
rs2621326	Intron	Non-coding
rs2663019	Intron	Non-coding
rs2663030	Intron	Non-coding
rs2663041	Intron	Non-coding
rs2663052	Intron	Non-coding
rs2671712	Intron	Non-coding
rs267181	Intron	Non-coding
rs2683314	Intron	Non-coding
rs2687975	Intron	Non-coding
rs2688791	Intron	Non-coding
rs2707096	Intron	Non-coding
rs2743561	Intron	Non-coding
rs2752933	Intron	Non-coding
rs2784100	Intron	Non-coding
rs2797909	Intron	Non-coding
rs2823632	Intron	Non-coding
rs2857103	Intron	Non-coding
rs3018678	Intron	Non-coding
rs3020212	Intron	Non-coding
rs3024886	Intron	Non-coding
rs3024896	Intron	Non-coding
rs3024912	Intron	Non-coding
rs308076	Intron	Non-coding
rs3093974	Intron	Non-coding
rs3094549	Intron	Non-coding
rs3094911	Intron	Non-coding
rs3104369	Intron	Non-coding
rs3117578	Intron	Non-coding
rs3120699	Intron	Non-coding
rs3130050	Intron	Non-coding
rs3130284	Intron	Non-coding
rs3132956	Intron	Non-coding
rs3134608	Intron	Non-coding
rs3134930	Intron	Non-coding
rs3213767	Intron	Non-coding
rs3213829	Intron	Non-coding
rs334057	Intron	Non-coding
rs340630	Intron	Non-coding
rs34214527	Intron	Non-coding
rs34241101	Intron	Non-coding
rs34997637	Intron	Non-coding
rs350677	Intron	Non-coding
rs35265698	Intron	Non-coding
rs374379	Intron	Non-coding
rs3763305	Intron	Non-coding
rs3763354	Intron	Non-coding
rs3763355	Intron	Non-coding
rs3778504	Intron	Non-coding
rs3799373	Intron	Non-coding
rs3800755	Intron	Non-coding
rs3806670	Intron	Non-coding
rs3807306	Intron	Non-coding
rs3817964	Intron	Non-coding
rs3821236	Intron	Non-coding
rs387608	Intron	Non-coding
rs3982269	Intron	Non-coding
rs411538	Intron	Non-coding
rs41277398	Intron	Non-coding
rs4148871	Intron	Non-coding
rs4148874	Intron	Non-coding
rs420436	Intron	Non-coding
rs420463	Intron	Non-coding
rs4248169	Intron	Non-coding
rs440336	Intron	Non-coding
rs4544722	Intron	Non-coding
rs4563443	Intron	Non-coding
rs4563976	Intron	Non-coding
rs4610965	Intron	Non-coding
rs4610966	Intron	Non-coding
rs4647361	Intron	Non-coding
rs4660142	Intron	Non-coding
rs4846443	Intron	Non-coding
rs4853540	Intron	Non-coding
rs4865868	Intron	Non-coding
rs4896840	Intron	Non-coding
rs4916334	Intron	Non-coding
rs4944082	Intron	Non-coding
rs4944950	Intron	Non-coding
rs4959068	Intron	Non-coding
rs5029939	Intron	Non-coding
rs517108	Intron	Non-coding
rs558059	Intron	Non-coding
rs560514	Intron	Non-coding
rs5914778	Intron	Non-coding
rs597325	Intron	Non-coding
rs5997729	Intron	Non-coding
rs6057705	Intron	Non-coding
rs6080708	Intron	Non-coding
rs6118393	Intron	Non-coding
rs61616683	Intron	Non-coding
rs621007	Intron	Non-coding
rs624354	Intron	Non-coding
rs6446975	Intron	Non-coding
rs6457281	Intron	Non-coding
rs6484065	Intron	Non-coding
rs652043	Intron	Non-coding
rs6537101	Intron	Non-coding
rs6553453	Intron	Non-coding
rs6556123	Intron	Non-coding
rs6570779	Intron	Non-coding
rs670369	Intron	Non-coding
rs6726164	Intron	Non-coding
rs6756098	Intron	Non-coding
rs6762714	Intron	Non-coding
rs6804441	Intron	Non-coding
rs6808534	Intron	Non-coding
rs6837395	Intron	Non-coding
rs6838147	Intron	Non-coding
rs6840437	Intron	Non-coding
rs6867835	Intron	Non-coding
rs6875678	Intron	Non-coding
rs6882531	Intron	Non-coding
rs6884965	Intron	Non-coding
rs6887062	Intron	Non-coding
rs6891892	Intron	Non-coding
rs6903608	Intron	Non-coding
rs6905408	Intron	Non-coding
rs6908631	Intron	Non-coding
rs6911777	Intron	Non-coding
rs6914849	Intron	Non-coding
rs6918329	Intron	Non-coding
rs6923504	Intron	Non-coding
rs6927023	Intron	Non-coding
rs6929796	Intron	Non-coding
rs6943711	Intron	Non-coding
rs6946855	Intron	Non-coding
rs6964720	Intron	Non-coding
rs6964780	Intron	Non-coding
rs6996073	Intron	Non-coding
rs7011609	Intron	Non-coding
rs7011894	Intron	Non-coding
rs7018416	Intron	Non-coding
rs7023664	Intron	Non-coding
rs7027037	Intron	Non-coding
rs7039284	Intron	Non-coding
rs7075349	Intron	Non-coding
rs707937	Intron	Non-coding
rs7094742	Intron	Non-coding
rs7096295	Intron	Non-coding
rs7108897	Intron	Non-coding
rs7124129	Intron	Non-coding
rs715299	Intron	Non-coding
rs719150	Intron	Non-coding
rs7282300	Intron	Non-coding
rs73135369	Intron	Non-coding
rs7341300	Intron	Non-coding
rs7382309	Intron	Non-coding
rs739389	Intron	Non-coding
rs7453920	Intron	Non-coding
rs7475717	Intron	Non-coding
rs752637	Intron	Non-coding
rs7549511	Intron	Non-coding
rs7571914	Intron	Non-coding
rs7574865	Intron	Non-coding
rs7582694	Intron	Non-coding
rs7592105	Intron	Non-coding
rs7601754	Intron	Non-coding
rs760979	Intron	Non-coding
rs7615524	Intron	Non-coding
rs7629754	Intron	Non-coding
rs7632524	Intron	Non-coding
rs7643591	Intron	Non-coding
rs7662915	Intron	Non-coding
rs7671436	Intron	Non-coding
rs7673199	Intron	Non-coding
rs767725	Intron	Non-coding
rs7690725	Intron	Non-coding
rs7704876	Intron	Non-coding
rs7712698	Intron	Non-coding
rs7713223	Intron	Non-coding
rs7724542	Intron	Non-coding
rs7726159	Intron	Non-coding
rs7751015	Intron	Non-coding
rs7766854	Intron	Non-coding
rs7767493	Intron	Non-coding
rs7769836	Intron	Non-coding
rs7821000	Intron	Non-coding
rs7836918	Intron	Non-coding
rs7838697	Intron	Non-coding
rs7851794	Intron	Non-coding
rs7852741	Intron	Non-coding
rs7900165	Intron	Non-coding
rs8118727	Intron	Non-coding
rs891851	Intron	Non-coding
rs893944	Intron	Non-coding
rs904375	Intron	Non-coding
rs909253	Intron	Non-coding
rs9257940	Intron	Non-coding
rs9258206	Intron	Non-coding
rs9258209	Intron	Non-coding
rs9258213	Intron	Non-coding
rs9258218	Intron	Non-coding
rs9261191	Intron	Non-coding
rs9261869	Intron	Non-coding
rs9264602	Intron	Non-coding
rs9268199	Intron	Non-coding
rs9268832	Intron	Non-coding
rs9268862	Intron	Non-coding
rs9268880	Intron	Non-coding
rs9268911	Intron	Non-coding
rs9268977	Intron	Non-coding
rs9268980	Intron	Non-coding
rs9269043	Intron	Non-coding
rs9275653	Intron	Non-coding
rs9276427	Intron	Non-coding
rs9349131	Intron	Non-coding
rs9390649	Intron	Non-coding
rs9393890	Intron	Non-coding
rs9393944	Intron	Non-coding
rs9394052	Intron	Non-coding
rs9398481	Intron	Non-coding
rs9399137	Intron	Non-coding
rs9450870	Intron	Non-coding
rs9461455	Intron	Non-coding
rs9463229	Intron	Non-coding
rs9463286	Intron	Non-coding
rs9468290	Intron	Non-coding
rs9490984	Intron	Non-coding
rs9494883	Intron	Non-coding
rs9625522	Intron	Non-coding
rs9654550	Intron	Non-coding
rs9657175	Intron	Non-coding
rs9766788	Intron	Non-coding
rs9809469	Intron	Non-coding
rs9810562	Intron	Non-coding
rs9810646	Intron	Non-coding
rs981132	Intron	Non-coding
rs981580	Intron	Non-coding
rs9823236	Intron	Non-coding
rs9833639	Intron	Non-coding
rs9837184	Intron	Non-coding
rs9844370	Intron	Non-coding
rs9844884	Intron	Non-coding
rs9849219	Intron	Non-coding
rs9852651	Intron	Non-coding
rs9853999	Intron	Non-coding
rs9854727	Intron	Non-coding
rs9867081	Intron	Non-coding
rs9871932	Intron	Non-coding
rs9872099	Intron	Non-coding
rs9876869	Intron	Non-coding
rs9886297	Intron	Non-coding
rs9918368	Intron	Non-coding
rs995983	Intron	Non-coding
rs9993633	Intron	Non-coding
rs9995753	Intron	Non-coding
rs2213565	Splice region variant	Non-coding
rs10000263	Intergenic	Non-coding
rs10066427	Intergenic	Non-coding
rs10119641	Intergenic	Non-coding
rs10216228	Intergenic	Non-coding
rs11940156	Intergenic	Non-coding
rs11974020	Intergenic	Non-coding
rs13199787	Intergenic	Non-coding
rs1573648	Intergenic	Non-coding
rs16894948	Intergenic	Non-coding
rs17552904	Intergenic	Non-coding
rs17837474	Intergenic	Non-coding
rs1799964	Intergenic	Non-coding
rs1800630	Intergenic	Non-coding
rs2009658	Intergenic	Non-coding
rs2027856	Intergenic	Non-coding
rs2395175	Intergenic	Non-coding
rs2734573	Intergenic	Non-coding
rs2844480	Intergenic	Non-coding
rs28490179	Intergenic	Non-coding
rs2859071	Intergenic	Non-coding
rs3025657	Intergenic	Non-coding
rs3132454	Intergenic	Non-coding
rs3763310	Intergenic	Non-coding
rs3957146	Intergenic	Non-coding
rs3957148	Intergenic	Non-coding
rs3997854	Intergenic	Non-coding
rs3998159	Intergenic	Non-coding
rs4590339	Intergenic	Non-coding
rs4717901	Intergenic	Non-coding
rs4728142	Intergenic	Non-coding
rs4917014	Intergenic	Non-coding
rs5019296	Intergenic	Non-coding
rs6457009	Intergenic	Non-coding
rs6457644	Intergenic	Non-coding
rs6902723	Intergenic	Non-coding
rs6903130	Intergenic	Non-coding
rs6933331	Intergenic	Non-coding
rs7007508	Intergenic	Non-coding
rs7382794	Intergenic	Non-coding
rs7454108	Intergenic	Non-coding
rs7673539	Intergenic	Non-coding
rs7738261	Intergenic	Non-coding
rs7755597	Intergenic	Non-coding
rs7771335	Intergenic	Non-coding
rs7773068	Intergenic	Non-coding
rs7773407	Intergenic	Non-coding
rs7773694	Intergenic	Non-coding
rs7821172	Intergenic	Non-coding
rs9261817	Intergenic	Non-coding
rs9276291	Intergenic	Non-coding
rs9276296	Intergenic	Non-coding
rs9276370	Intergenic	Non-coding
rs9276586	Intergenic	Non-coding
rs9276595	Intergenic	Non-coding
rs9276598	Intergenic	Non-coding
rs9393737	Intergenic	Non-coding
rs9473668	Intergenic	Non-coding
rs9840829	Intergenic	Non-coding
rs9847208	Intergenic	Non-coding
rs12022635	Intergenic	Non-coding
rs10047547	LncRNA	Non-coding RNA
rs1009285	LncRNA	Non-coding RNA
rs10133460	LncRNA	Non-coding RNA
rs10138985	LncRNA	Non-coding RNA
rs10139092	LncRNA	Non-coding RNA
rs10144697	LncRNA	Non-coding RNA
rs10149380	LncRNA	Non-coding RNA
rs1016033	LncRNA	Non-coding RNA
rs10169356	LncRNA	Non-coding RNA
rs10175265	LncRNA	Non-coding RNA
rs10186017	LncRNA	Non-coding RNA
rs10188239	LncRNA	Non-coding RNA
rs10192425	LncRNA	Non-coding RNA
rs10196236	LncRNA	Non-coding RNA
rs10197738	LncRNA	Non-coding RNA
rs10198209	LncRNA	Non-coding RNA
rs10200094	LncRNA	Non-coding RNA
rs1021483	LncRNA	Non-coding RNA
rs1034378	LncRNA	Non-coding RNA
rs1034627	LncRNA	Non-coding RNA
rs10400971	LncRNA	Non-coding RNA
rs10408505	LncRNA	Non-coding RNA
rs10438459	LncRNA	Non-coding RNA
rs10483530	LncRNA	Non-coding RNA
rs10495579	LncRNA	Non-coding RNA
rs10498294	LncRNA	Non-coding RNA
rs10507145	LncRNA	Non-coding RNA
rs10744102	LncRNA	Non-coding RNA
rs10845606	LncRNA	Non-coding RNA
rs10851974	LncRNA	Non-coding RNA
rs10865411	LncRNA	Non-coding RNA
rs10878490	LncRNA	Non-coding RNA
rs10893872	LncRNA	Non-coding RNA
rs11044662	LncRNA	Non-coding RNA
rs11044741	LncRNA	Non-coding RNA
rs11055457	LncRNA	Non-coding RNA
rs11076616	LncRNA	Non-coding RNA
rs11080123	LncRNA	Non-coding RNA
rs11104219	LncRNA	Non-coding RNA
rs11109762	LncRNA	Non-coding RNA
rs11150586	LncRNA	Non-coding RNA
rs1115303	LncRNA	Non-coding RNA
rs11172990	LncRNA	Non-coding RNA
rs1119821	LncRNA	Non-coding RNA
rs11221205	LncRNA	Non-coding RNA
rs1126307	LncRNA	Non-coding RNA
rs1143834	LncRNA	Non-coding RNA
rs11613879	LncRNA	Non-coding RNA
rs11619347	LncRNA	Non-coding RNA
rs11620945	LncRNA	Non-coding RNA
rs11659324	LncRNA	Non-coding RNA
rs11667602	LncRNA	Non-coding RNA
rs11691629	LncRNA	Non-coding RNA
rs11695567	LncRNA	Non-coding RNA
rs1170426	LncRNA	Non-coding RNA
rs11835748	LncRNA	Non-coding RNA
rs11836190	LncRNA	Non-coding RNA
rs1183669	LncRNA	Non-coding RNA
rs11836915	LncRNA	Non-coding RNA
rs11837888	LncRNA	Non-coding RNA
rs11838634	LncRNA	Non-coding RNA
rs11849407	LncRNA	Non-coding RNA
rs11851602	LncRNA	Non-coding RNA
rs11855733	LncRNA	Non-coding RNA
rs11857616	LncRNA	Non-coding RNA
rs11860625	LncRNA	Non-coding RNA
rs11861392	LncRNA	Non-coding RNA
rs11868642	LncRNA	Non-coding RNA
rs11870746	LncRNA	Non-coding RNA
rs11872273	LncRNA	Non-coding RNA
rs11873123	LncRNA	Non-coding RNA
rs11883240	LncRNA	Non-coding RNA
rs1196819	LncRNA	Non-coding RNA
rs12100517	LncRNA	Non-coding RNA
rs12100709	LncRNA	Non-coding RNA
rs12104258	LncRNA	Non-coding RNA
rs12184995	LncRNA	Non-coding RNA
rs12185262	LncRNA	Non-coding RNA
rs12231184	LncRNA	Non-coding RNA
rs12288456	LncRNA	Non-coding RNA
rs12292417	LncRNA	Non-coding RNA
rs12297193	LncRNA	Non-coding RNA
rs12300549	LncRNA	Non-coding RNA
rs12300895	LncRNA	Non-coding RNA
rs12307645	LncRNA	Non-coding RNA
rs12311669	LncRNA	Non-coding RNA
rs12313025	LncRNA	Non-coding RNA
rs12314874	LncRNA	Non-coding RNA
rs12318192	LncRNA	Non-coding RNA
rs12318506	LncRNA	Non-coding RNA
rs12321453	LncRNA	Non-coding RNA
rs12322292	LncRNA	Non-coding RNA
rs12328592	LncRNA	Non-coding RNA
rs1233456	LncRNA	Non-coding RNA
rs12369002	LncRNA	Non-coding RNA
rs12371784	LncRNA	Non-coding RNA
rs1241681	LncRNA	Non-coding RNA
rs12430783	LncRNA	Non-coding RNA
rs1243082	LncRNA	Non-coding RNA
rs12439146	LncRNA	Non-coding RNA
rs12446053	LncRNA	Non-coding RNA
rs12450679	LncRNA	Non-coding RNA
rs12458730	LncRNA	Non-coding RNA
rs12459935	LncRNA	Non-coding RNA
rs12467735	LncRNA	Non-coding RNA
rs12473840	LncRNA	Non-coding RNA
rs1254678	LncRNA	Non-coding RNA
rs12576753	LncRNA	Non-coding RNA
rs12584300	LncRNA	Non-coding RNA
rs12590429	LncRNA	Non-coding RNA
rs12599402	LncRNA	Non-coding RNA
rs12609167	LncRNA	Non-coding RNA
rs12610602	LncRNA	Non-coding RNA
rs12621957	LncRNA	Non-coding RNA
rs12624187	LncRNA	Non-coding RNA
rs1265877	LncRNA	Non-coding RNA
rs12692358	LncRNA	Non-coding RNA
rs12716890	LncRNA	Non-coding RNA
rs12786668	LncRNA	Non-coding RNA
rs12803698	LncRNA	Non-coding RNA
rs12819747	LncRNA	Non-coding RNA
rs1285608	LncRNA	Non-coding RNA
rs12898094	LncRNA	Non-coding RNA
rs12900339	LncRNA	Non-coding RNA
rs12918436	LncRNA	Non-coding RNA
rs12944145	LncRNA	Non-coding RNA
rs12948107	LncRNA	Non-coding RNA
rs12958881	LncRNA	Non-coding RNA
rs12973798	LncRNA	Non-coding RNA
rs12980791	LncRNA	Non-coding RNA
rs12988883	LncRNA	Non-coding RNA
rs13022719	LncRNA	Non-coding RNA
rs1330502	LncRNA	Non-coding RNA
rs1330514	LncRNA	Non-coding RNA
rs13337667	LncRNA	Non-coding RNA
rs13385731	LncRNA	Non-coding RNA
rs13414726	LncRNA	Non-coding RNA
rs13417676	LncRNA	Non-coding RNA
rs13419081	LncRNA	Non-coding RNA
rs1349217	LncRNA	Non-coding RNA
rs1368511	LncRNA	Non-coding RNA
rs1372998	LncRNA	Non-coding RNA
rs1379145	LncRNA	Non-coding RNA
rs1385374	LncRNA	Non-coding RNA
rs1444623	LncRNA	Non-coding RNA
rs1481407	LncRNA	Non-coding RNA
rs1496330	LncRNA	Non-coding RNA
rs1518684	LncRNA	Non-coding RNA
rs1531357	LncRNA	Non-coding RNA
rs1534815	LncRNA	Non-coding RNA
rs1597045	LncRNA	Non-coding RNA
rs1610555	LncRNA	Non-coding RNA
rs163230	LncRNA	Non-coding RNA
rs163260	LncRNA	Non-coding RNA
rs16926286	LncRNA	Non-coding RNA
rs16945627	LncRNA	Non-coding RNA
rs16948798	LncRNA	Non-coding RNA
rs16953706	LncRNA	Non-coding RNA
rs16954146	LncRNA	Non-coding RNA
rs16956643	LncRNA	Non-coding RNA
rs16958866	LncRNA	Non-coding RNA
rs16961779	LncRNA	Non-coding RNA
rs16965104	LncRNA	Non-coding RNA
rs16972959	LncRNA	Non-coding RNA
rs1698528	LncRNA	Non-coding RNA
rs17035046	LncRNA	Non-coding RNA
rs17077147	LncRNA	Non-coding RNA
rs17096939	LncRNA	Non-coding RNA
rs17100147	LncRNA	Non-coding RNA
rs17118971	LncRNA	Non-coding RNA
rs17122173	LncRNA	Non-coding RNA
rs17190139	LncRNA	Non-coding RNA
rs17213203	LncRNA	Non-coding RNA
rs17258903	LncRNA	Non-coding RNA
rs17321999	LncRNA	Non-coding RNA
rs1756299	LncRNA	Non-coding RNA
rs17722716	LncRNA	Non-coding RNA
rs1786813	LncRNA	Non-coding RNA
rs178770	LncRNA	Non-coding RNA
rs1816589	LncRNA	Non-coding RNA
rs1882861	LncRNA	Non-coding RNA
rs1950423	LncRNA	Non-coding RNA
rs1951455	LncRNA	Non-coding RNA
rs1959905	LncRNA	Non-coding RNA
rs196946	LncRNA	Non-coding RNA
rs1999342	LncRNA	Non-coding RNA
rs2002472	LncRNA	Non-coding RNA
rs2005775	LncRNA	Non-coding RNA
rs2033862	LncRNA	Non-coding RNA
rs2055270	LncRNA	Non-coding RNA
rs2056610	LncRNA	Non-coding RNA
rs2106670	LncRNA	Non-coding RNA
rs2150351	LncRNA	Non-coding RNA
rs2150483	LncRNA	Non-coding RNA
rs2156697	LncRNA	Non-coding RNA
rs221097	LncRNA	Non-coding RNA
rs2225003	LncRNA	Non-coding RNA
rs223881	LncRNA	Non-coding RNA
rs2239193	LncRNA	Non-coding RNA
rs2293320	LncRNA	Non-coding RNA
rs2304426	LncRNA	Non-coding RNA
rs2373114	LncRNA	Non-coding RNA
rs2398260	LncRNA	Non-coding RNA
rs2415584	LncRNA	Non-coding RNA
rs2537793	LncRNA	Non-coding RNA
rs261434	LncRNA	Non-coding RNA
rs265589	LncRNA	Non-coding RNA
rs279148	LncRNA	Non-coding RNA
rs2792102	LncRNA	Non-coding RNA
rs2806306	LncRNA	Non-coding RNA
rs283989	LncRNA	Non-coding RNA
rs2840241	LncRNA	Non-coding RNA
rs2978376	LncRNA	Non-coding RNA
rs349955	LncRNA	Non-coding RNA
rs3782331	LncRNA	Non-coding RNA
rs4255691	LncRNA	Non-coding RNA
rs4384685	LncRNA	Non-coding RNA
rs4389195	LncRNA	Non-coding RNA
rs4392002	LncRNA	Non-coding RNA
rs4423343	LncRNA	Non-coding RNA
rs4443040	LncRNA	Non-coding RNA
rs4545954	LncRNA	Non-coding RNA
rs4622329	LncRNA	Non-coding RNA
rs4627574	LncRNA	Non-coding RNA
rs4639966	LncRNA	Non-coding RNA
rs4662230	LncRNA	Non-coding RNA
rs4762432	LncRNA	Non-coding RNA
rs4764430	LncRNA	Non-coding RNA
rs4770162	LncRNA	Non-coding RNA
rs4777725	LncRNA	Non-coding RNA
rs4779658	LncRNA	Non-coding RNA
rs4786789	LncRNA	Non-coding RNA
rs4797078	LncRNA	Non-coding RNA
rs4851415	LncRNA	Non-coding RNA
rs4902213	LncRNA	Non-coding RNA
rs4906415	LncRNA	Non-coding RNA
rs4913251	LncRNA	Non-coding RNA
rs4971724	LncRNA	Non-coding RNA
rs607010	LncRNA	Non-coding RNA
rs6494408	LncRNA	Non-coding RNA
rs6539899	LncRNA	Non-coding RNA
rs6563031	LncRNA	Non-coding RNA
rs6571811	LncRNA	Non-coding RNA
rs6650482	LncRNA	Non-coding RNA
rs6705628	LncRNA	Non-coding RNA
rs6721762	LncRNA	Non-coding RNA
rs6727697	LncRNA	Non-coding RNA
rs7119913	LncRNA	Non-coding RNA
rs7155726	LncRNA	Non-coding RNA
rs7163683	LncRNA	Non-coding RNA
rs7220877	LncRNA	Non-coding RNA
rs7221079	LncRNA	Non-coding RNA
rs7230084	LncRNA	Non-coding RNA
rs7306167	LncRNA	Non-coding RNA
rs7313438	LncRNA	Non-coding RNA
rs7315954	LncRNA	Non-coding RNA
rs7319464	LncRNA	Non-coding RNA
rs7329174	LncRNA	Non-coding RNA
rs7335023	LncRNA	Non-coding RNA
rs7494878	LncRNA	Non-coding RNA
rs7579944	LncRNA	Non-coding RNA
rs766304	LncRNA	Non-coding RNA
rs7934496	LncRNA	Non-coding RNA
rs7977848	LncRNA	Non-coding RNA
rs7985525	LncRNA	Non-coding RNA
rs8010667	LncRNA	Non-coding RNA
rs8012094	LncRNA	Non-coding RNA
rs8012564	LncRNA	Non-coding RNA
rs8012609	LncRNA	Non-coding RNA
rs8036390	LncRNA	Non-coding RNA
rs8039643	LncRNA	Non-coding RNA
rs8050197	LncRNA	Non-coding RNA
rs8068124	LncRNA	Non-coding RNA
rs8069771	LncRNA	Non-coding RNA
rs8079112	LncRNA	Non-coding RNA
rs8098654	LncRNA	Non-coding RNA
rs865952	LncRNA	Non-coding RNA
rs893298	LncRNA	Non-coding RNA
rs944722	LncRNA	Non-coding RNA
rs9535434	LncRNA	Non-coding RNA
rs9556348	LncRNA	Non-coding RNA
rs9556447	LncRNA	Non-coding RNA
rs9564837	LncRNA	Non-coding RNA
rs9591402	LncRNA	Non-coding RNA
rs9600236	LncRNA	Non-coding RNA
rs9603823	LncRNA	Non-coding RNA
rs9651975	LncRNA	Non-coding RNA
rs9783661	LncRNA	Non-coding RNA
rs9888674	LncRNA	Non-coding RNA
rs989092	LncRNA	Non-coding RNA
rs9898036	LncRNA	Non-coding RNA
rs9916655	LncRNA	Non-coding RNA
rs9921200	LncRNA	Non-coding RNA
rs9923791	LncRNA	Non-coding RNA
rs993504	LncRNA	Non-coding RNA
rs9946641	LncRNA	Non-coding RNA
rs9956715	LncRNA	Non-coding RNA
rs9959662	LncRNA	Non-coding RNA
rs9971728	LncRNA	Non-coding RNA
rs12151634	CTCF	Regulatory
rs17576984	CTCF	Regulatory
rs6434666	CTCF	Regulatory
rs7439917	CTCF	Regulatory
rs844648	CTCF	Regulatory
rs9275224	CTCF	Regulatory
rs11609867	Enhancer	Regulatory
rs17089381	Enhancer	Regulatory
rs6464534	Enhancer	Regulatory
rs73366469	Enhancer	Regulatory
rs12244316	OCR	Regulatory
rs12643514	OCR	Regulatory
rs12991297	OCR	Regulatory
rs1355567	OCR	Regulatory
rs6598270	OCR	Regulatory
rs9587391	OCR	Regulatory
rs10239000	PFR	Regulatory
rs10957923	PFR	Regulatory
rs11896207	PFR	Regulatory
rs12480103	PFR	Regulatory
rs12593568	PFR	Regulatory
rs12662462	PFR	Regulatory
rs17721983	PFR	Regulatory
rs1885889	PFR	Regulatory
rs2395309	PFR	Regulatory
rs376877	PFR	Regulatory
rs422544	PFR	Regulatory
rs4396974	PFR	Regulatory
rs4916319	PFR	Regulatory
rs4972960	PFR	Regulatory
rs6479787	PFR	Regulatory
rs7936180	PFR	Regulatory
rs9271348	PFR	Regulatory
rs9493230	PFR	Regulatory
rs964570	PFR	Regulatory
rs12290644	TFBS	Regulatory
rs9275374	TFBS	Regulatory

## Sheet: S7 Table. GWAS genes
S7 Table. AsA validation GWAS SNP-predicted genes
Gene	Source	ancestry
2019-03-01	P-Gene	AsA
2019-09-09	P-Gene	AsA
44075	E-Gene	AsA
7SK	P-Gene	AsA
A1BG	E-Gene	AsA
A1BG-AS1	E-Gene	AsA
ABCA2	E-Gene	AsA
ABCB5	P-Gene	AsA
ABCD2	E-Gene	AsA
ABCG4	T-Gene	AsA
ABHD11-AS1	E-Gene	AsA
ABHD12	E-Gene	AsA
ABHD17B	E-Gene	AsA
ABLIM1	P-Gene	AsA
ABO	E-Gene	AsA
ABT1	P-Gene	AsA
AC003956.1	E-Gene	AsA
AC004253.1	E-Gene	AsA
AC004593.3	T-Gene	AsA
AC004869.3	P-Gene	AsA
AC004982.2	E-Gene	AsA
AC005077.4	E-Gene	AsA
AC005307.1	P-Gene	AsA
AC005332.1	E-Gene	AsA
AC005332.3	E-Gene	AsA
AC005332.5	E-Gene	AsA
AC005532.1	E-Gene	AsA
AC006001.2	E-Gene	AsA
AC006001.3	E-Gene	AsA
AC006007.1	E-Gene	AsA
AC006007.1	P-Gene	AsA
AC006019.3	P-Gene	AsA
AC006322.1	P-Gene	AsA
AC006372.3	E-Gene	AsA
AC006372.4	P-Gene	AsA
AC006926.1	P-Gene	AsA
AC007038.2	E-Gene	AsA
AC007255.1	E-Gene	AsA
AC007255.7	P-Gene	AsA
AC007285.7	T-Gene	AsA
AC007319.1	P-Gene	AsA
AC007364.1	P-Gene	AsA
AC007381.1	E-Gene	AsA
AC007563.5	P-Gene	AsA
AC007682.1	P-Gene	AsA
AC007743.1	E-Gene	AsA
AC008014.1	E-Gene	AsA
AC008267.2	E-Gene	AsA
AC008267.3	E-Gene	AsA
AC008267.6	E-Gene	AsA
AC008443.6	E-Gene	AsA
AC008610.1	E-Gene	AsA
AC008703.1	P-Gene	AsA
AC009095.1	E-Gene	AsA
AC009133.20	P-Gene	AsA
AC009542.1	E-Gene	AsA
AC009695.1	P-Gene	AsA
AC009754.1	E-Gene	AsA
AC009974.1	E-Gene	AsA
AC010186.2	E-Gene	AsA
AC010207.1	E-Gene	AsA
AC010329.1	E-Gene	AsA
AC010395.1	E-Gene	AsA
AC010615.1	E-Gene	AsA
AC010615.2	E-Gene	AsA
AC010739.1	P-Gene	AsA
AC011288.2	P-Gene	AsA
AC011306.1	E-Gene	AsA
AC011747.3	P-Gene	AsA
AC012313.2	E-Gene	AsA
AC012313.5	E-Gene	AsA
AC012313.8	E-Gene	AsA
AC012510.1	E-Gene	AsA
AC012645.1	E-Gene	AsA
AC012645.2	E-Gene	AsA
AC013461.1	P-Gene	AsA
AC013468.1	E-Gene	AsA
AC015853.2	E-Gene	AsA
AC016768.1	P-Gene	AsA
AC016970.1	P-Gene	AsA
AC016993.1	E-Gene	AsA
AC017067.1	E-Gene	AsA
AC018638.5	E-Gene	AsA
AC018731.3	P-Gene	AsA
AC018737.3	P-Gene	AsA
AC018799.1	P-Gene	AsA
AC018804.1	E-Gene	AsA
AC020743.2	T-Gene	AsA
AC020743.3	P-Gene	AsA
AC020743.4	P-Gene	AsA
AC021148.1	E-Gene	AsA
AC021785.1	E-Gene	AsA
AC021887.1	P-Gene	AsA
AC022075.1	E-Gene	AsA
AC022075.3	E-Gene	AsA
AC022239.1	E-Gene	AsA
AC022239.2	E-Gene	AsA
AC022239.3	E-Gene	AsA
AC022239.4	E-Gene	AsA
AC022596.1	E-Gene	AsA
AC022819.1	E-Gene	AsA
AC023043.3	E-Gene	AsA
AC023794.2	E-Gene	AsA
AC023794.5	E-Gene	AsA
AC023906.4	E-Gene	AsA
AC024597.1	E-Gene	AsA
AC026150.1	E-Gene	AsA
AC026150.2	E-Gene	AsA
AC026150.3	E-Gene	AsA
AC027644.1	E-Gene	AsA
AC027644.3	E-Gene	AsA
AC035139.1	E-Gene	AsA
AC036108.2	E-Gene	AsA
AC036108.3	E-Gene	AsA
AC062028.1	P-Gene	AsA
AC067945.3	E-Gene	AsA
AC067945.4	P-Gene	AsA
AC068305.3	E-Gene	AsA
AC068533.2	E-Gene	AsA
AC068535.2	P-Gene	AsA
AC069146.2	P-Gene	AsA
AC069243.1	P-Gene	AsA
AC069285.1	E-Gene	AsA
AC073218.1	P-Gene	AsA
AC073236.3	P-Gene	AsA
AC073263.1	T-Gene	AsA
AC073288.1	E-Gene	AsA
AC073288.2	E-Gene	AsA
AC073335.1	E-Gene	AsA
AC073335.2	E-Gene	AsA
AC073343.1	E-Gene	AsA
AC073343.2	E-Gene	AsA
AC073349.1	E-Gene	AsA
AC074093.1	P-Gene	AsA
AC074391.2	P-Gene	AsA
AC078795.1	E-Gene	AsA
AC078828.1	P-Gene	AsA
AC079140.1	P-Gene	AsA
AC080013.1	E-Gene	AsA
AC080013.3	E-Gene	AsA
AC080013.4	E-Gene	AsA
AC080094.1	P-Gene	AsA
AC083862.2	E-Gene	AsA
AC083949.1	E-Gene	AsA
AC084125.2	E-Gene	AsA
AC084193.1	P-Gene	AsA
AC087203.1	E-Gene	AsA
AC087203.2	E-Gene	AsA
AC087481.1	E-Gene	AsA
AC087481.2	E-Gene	AsA
AC087481.3	E-Gene	AsA
AC089998.1	E-Gene	AsA
AC090616.2	E-Gene	AsA
AC090616.3	E-Gene	AsA
AC090825.1	E-Gene	AsA
AC090825.2	P-Gene	AsA
AC091042.1	P-Gene	AsA
AC091057.1	E-Gene	AsA
AC091057.2	E-Gene	AsA
AC091057.3	E-Gene	AsA
AC091153.3	E-Gene	AsA
AC092364.2	E-Gene	AsA
AC092364.4	P-Gene	AsA
AC092611.2	E-Gene	AsA
AC092687.3	E-Gene	AsA
AC092718.2	E-Gene	AsA
AC092718.4	E-Gene	AsA
AC092962.1	P-Gene	AsA
AC093171.1	P-Gene	AsA
AC093297.2	E-Gene	AsA
AC093582.1	E-Gene	AsA
AC093843.1	P-Gene	AsA
AC093865.1	P-Gene	AsA
AC095055.1	E-Gene	AsA
AC096559.1	P-Gene	AsA
AC096751.1	E-Gene	AsA
AC096763.1	P-Gene	AsA
AC098679.2	E-Gene	AsA
AC098850.2	E-Gene	AsA
AC098850.3	E-Gene	AsA
AC099754.1	P-Gene	AsA
AC103881.1	P-Gene	AsA
AC104261.1	E-Gene	AsA
AC104441.1	P-Gene	AsA
AC104574.2	E-Gene	AsA
AC104667.2	E-Gene	AsA
AC104819.3	E-Gene	AsA
AC104837.1	P-Gene	AsA
AC104964.3	E-Gene	AsA
AC105252.1	P-Gene	AsA
AC105402.4	T-Gene	AsA
AC106795.2	E-Gene	AsA
AC107375.1	E-Gene	AsA
AC108739.1	P-Gene	AsA
AC108866.1	E-Gene	AsA
AC110086.1	P-Gene	AsA
AC112198.2	P-Gene	AsA
AC112487.1	E-Gene	AsA
AC113195.1	P-Gene	AsA
AC114788.2	P-Gene	AsA
AC115621.1	E-Gene	AsA
AC116158.1	E-Gene	AsA
AC116407.1	E-Gene	AsA
AC117401.1	P-Gene	AsA
AC123767.1	E-Gene	AsA
AC123912.1	E-Gene	AsA
AC123912.4	E-Gene	AsA
AC124014.1	T-Gene	AsA
AC126323.1	E-Gene	AsA
AC126323.6	E-Gene	AsA
AC127502.1	E-Gene	AsA
AC127502.2	E-Gene	AsA
AC128688.2	E-Gene	AsA
AC130352.1	E-Gene	AsA
AC132803.1	P-Gene	AsA
AC133633.1	P-Gene	AsA
AC135803.1	E-Gene	AsA
AC136628.3	E-Gene	AsA
AC136632.1	E-Gene	AsA
AC138207.6	E-Gene	AsA
AC139426.1	E-Gene	AsA
AC139453.1	P-Gene	AsA
AC140125.2	E-Gene	AsA
AC244034.2	E-Gene	AsA
ACADVL	C-Gene	AsA
ACADVL	P-Gene	AsA
ACIN1	T-Gene	AsA
ACPL2	P-Gene	AsA
ACSL1	P-Gene	AsA
ACSM1	E-Gene	AsA
ACSM3	E-Gene	AsA
ACSM3	P-Gene	AsA
ACSM5	E-Gene	AsA
ACTG2	T-Gene	AsA
ACTL8	P-Gene	AsA
ADAM18	E-Gene	AsA
ADAM18	P-Gene	AsA
ADAM23	E-Gene	AsA
ADAM3A	E-Gene	AsA
ADAM5	E-Gene	AsA
ADAMTS3	P-Gene	AsA
ADCY10	P-Gene	AsA
ADCY3	E-Gene	AsA
ADGRB3	E-Gene	AsA
ADO	E-Gene	AsA
AE000661.37	P-Gene	AsA
AEBP2	E-Gene	AsA
AEBP2	P-Gene	AsA
AF117829.1	E-Gene	AsA
AF131215.5	E-Gene	AsA
AF131215.6	E-Gene	AsA
AF131216.3	E-Gene	AsA
AF131217.1	P-Gene	AsA
AF165147.1	E-Gene	AsA
AF201337.1	E-Gene	AsA
AFF1	P-Gene	AsA
AGER	T-Gene	AsA
AGFG1	E-Gene	AsA
AGFG1	P-Gene	AsA
AGO1	E-Gene	AsA
AGO3	E-Gene	AsA
AGO4	E-Gene	AsA
AGPAT1	P-Gene	AsA
AGPAT1	T-Gene	AsA
AHCY	P-Gene	AsA
AHI1	E-Gene	AsA
AHI1	T-Gene	AsA
AHNAK2	E-Gene	AsA
AHNAK2	P-Gene	AsA
AIF1	P-Gene	AsA
AJ006995.3	P-Gene	AsA
AKAP2	E-Gene	AsA
AL035604.1	E-Gene	AsA
AL049552.1	E-Gene	AsA
AL049875.1	E-Gene	AsA
AL078587.1	E-Gene	AsA
AL096803.2	E-Gene	AsA
AL109917.1	E-Gene	AsA
AL118511.1	E-Gene	AsA
AL121603.2	E-Gene	AsA
AL121658.1	E-Gene	AsA
AL121821.1	E-Gene	AsA
AL121932.1	P-Gene	AsA
AL121974.1	E-Gene	AsA
AL121983.2	E-Gene	AsA
AL132639.2	E-Gene	AsA
AL132780.1	E-Gene	AsA
AL136311.1	E-Gene	AsA
AL138498.1	P-Gene	AsA
AL138787.2	E-Gene	AsA
AL139353.1	E-Gene	AsA
AL139815.1	T-Gene	AsA
AL160286.2	E-Gene	AsA
AL160286.3	E-Gene	AsA
AL161912.1	E-Gene	AsA
AL162231.2	E-Gene	AsA
AL162759.1	P-Gene	AsA
AL353593.1	E-Gene	AsA
AL353593.2	E-Gene	AsA
AL353593.3	E-Gene	AsA
AL353596.1	E-Gene	AsA
AL353622.1	E-Gene	AsA
AL356154.1	P-Gene	AsA
AL356258.1	E-Gene	AsA
AL356489.2	E-Gene	AsA
AL357060.1	T-Gene	AsA
AL357060.2	E-Gene	AsA
AL359532.1	E-Gene	AsA
AL359853.1	E-Gene	AsA
AL359853.3	E-Gene	AsA
AL390198.1	E-Gene	AsA
AL390198.2	E-Gene	AsA
AL391538.1	P-Gene	AsA
AL391807.1	E-Gene	AsA
AL450124.1	E-Gene	AsA
AL450384.2	E-Gene	AsA
AL450996.1	E-Gene	AsA
AL512328.1	E-Gene	AsA
AL583784.1	P-Gene	AsA
AL583810.2	E-Gene	AsA
AL589745.1	E-Gene	AsA
AL591623.1	E-Gene	AsA
AL591848.3	E-Gene	AsA
AL645933.2	E-Gene	AsA
AL662844.4	E-Gene	AsA
AL669914.1	P-Gene	AsA
AL671883.1	E-Gene	AsA
AL671883.1	P-Gene	AsA
AL671883.2	E-Gene	AsA
AL731892.1	E-Gene	AsA
ALCAM	P-Gene	AsA
ALDH1A1	P-Gene	AsA
ALDH8A1	E-Gene	AsA
ALDH9A1	E-Gene	AsA
ALG1L11P	E-Gene	AsA
ALOX15	E-Gene	AsA
AMD1	T-Gene	AsA
AMZ2	E-Gene	AsA
ANAPC13	E-Gene	AsA
ANAPC13	P-Gene	AsA
ANAPC7	E-Gene	AsA
ANGPT2	P-Gene	AsA
ANGPTL3	P-Gene	AsA
ANK3	P-Gene	AsA
ANKAR	E-Gene	AsA
ANKEF1	E-Gene	AsA
ANKHD1	P-Gene	AsA
ANKRA2	E-Gene	AsA
ANKRA2	P-Gene	AsA
ANKRD13C	P-Gene	AsA
ANKRD45	E-Gene	AsA
ANKRD61	E-Gene	AsA
ANKRD62	E-Gene	AsA
ANKRD62	P-Gene	AsA
ANKRD7	E-Gene	AsA
ANKRD7	P-Gene	AsA
ANKS1B	P-Gene	AsA
ANXA10	E-Gene	AsA
ANXA10	P-Gene	AsA
AP000255.1	E-Gene	AsA
AP000473.5	P-Gene	AsA
AP000722.1	E-Gene	AsA
AP000766.1	E-Gene	AsA
AP000769.1	E-Gene	AsA
AP000797.4	P-Gene	AsA
AP001001.1	E-Gene	AsA
AP001085.1	E-Gene	AsA
AP001189.1	E-Gene	AsA
AP001189.3	E-Gene	AsA
AP001453.2	E-Gene	AsA
AP001542.1	E-Gene	AsA
AP001542.3	E-Gene	AsA
AP001972.1	E-Gene	AsA
AP001992.1	E-Gene	AsA
AP001999.1	E-Gene	AsA
AP001999.3	E-Gene	AsA
AP002004.1	E-Gene	AsA
AP002360.4	E-Gene	AsA
AP002414.2	E-Gene	AsA
AP002414.3	E-Gene	AsA
AP002954.3	T-Gene	AsA
AP003068.2	E-Gene	AsA
AP003072.2	E-Gene	AsA
AP003730.2	E-Gene	AsA
AP005233.2	E-Gene	AsA
AP005264.4	E-Gene	AsA
AP005264.5	E-Gene	AsA
AP005329.1	E-Gene	AsA
AP005329.2	E-Gene	AsA
AP5B1	E-Gene	AsA
AP5B1	P-Gene	AsA
AP5B1	T-Gene	AsA
APH1B	E-Gene	AsA
APIP	E-Gene	AsA
APOL3	E-Gene	AsA
APOL3	P-Gene	AsA
APOL4	E-Gene	AsA
APOLD1	E-Gene	AsA
APOM	E-Gene	AsA
APOM	T-Gene	AsA
APPL1	E-Gene	AsA
AQP1	P-Gene	AsA
AQP4-AS1	E-Gene	AsA
ARAP1	E-Gene	AsA
ARAP1	T-Gene	AsA
ARAP1-AS1	T-Gene	AsA
ARAP1-AS2	T-Gene	AsA
ARCN1	T-Gene	AsA
AREG	P-Gene	AsA
ARF4	E-Gene	AsA
ARF4-AS1	E-Gene	AsA
ARHGAP10	P-Gene	AsA
ARHGAP11B	E-Gene	AsA
ARHGAP42	E-Gene	AsA
ARHGEF17	T-Gene	AsA
ARHGEF28	E-Gene	AsA
ARHGEF4	E-Gene	AsA
ARL6IP6	P-Gene	AsA
ARMC3	P-Gene	AsA
ARMC3	T-Gene	AsA
ARPC3	E-Gene	AsA
ARPC4-TTLL3	P-Gene	AsA
ARPP19	P-Gene	AsA
ARRB1	E-Gene	AsA
ARRB2	E-Gene	AsA
ARRB2	P-Gene	AsA
ARSB	P-Gene	AsA
ARSG	E-Gene	AsA
ASAH1	E-Gene	AsA
ASB14	E-Gene	AsA
ASL	E-Gene	AsA
ASNSD1	E-Gene	AsA
ASPG	E-Gene	AsA
ASPG	P-Gene	AsA
ASPG	T-Gene	AsA
ASTN2	P-Gene	AsA
ATF6B	T-Gene	AsA
ATG16L2	C-Gene	AsA
ATG16L2	P-Gene	AsA
ATG16L2	T-Gene	AsA
ATG5	E-Gene	AsA
ATG5	P-Gene	AsA
ATMIN	E-Gene	AsA
ATP10A	P-Gene	AsA
ATP2A2	E-Gene	AsA
ATP5L	T-Gene	AsA
ATP6V0B	E-Gene	AsA
ATP6V1C2	E-Gene	AsA
ATP6V1D	E-Gene	AsA
ATP6V1G2	E-Gene	AsA
ATP6V1G2	P-Gene	AsA
ATP6V1G2	T-Gene	AsA
ATP6V1G2-DDX39B	P-Gene	AsA
ATP6V1G2-DDX39B	T-Gene	AsA
ATPBD4	P-Gene	AsA
ATRNL1	P-Gene	AsA
ATXN1	P-Gene	AsA
AUP1	T-Gene	AsA
AXDND1	E-Gene	AsA
B3GAT1	E-Gene	AsA
B4GALNT2	P-Gene	AsA
BACH2	P-Gene	AsA
BAG2	E-Gene	AsA
BAG5	E-Gene	AsA
BAG6	E-Gene	AsA
BAG6	P-Gene	AsA
BCHE	E-Gene	AsA
BCHE	P-Gene	AsA
BCL11A	P-Gene	AsA
BCL9L	T-Gene	AsA
BCLAF1	T-Gene	AsA
BCMO1	T-Gene	AsA
BCS1L	E-Gene	AsA
BEND6	E-Gene	AsA
BEST4	E-Gene	AsA
BLK	E-Gene	AsA
BLK	P-Gene	AsA
BLMH	P-Gene	AsA
BMI1	P-Gene	AsA
BMP5	P-Gene	AsA
BMP6	P-Gene	AsA
BMPR1B	E-Gene	AsA
BMPR1B	P-Gene	AsA
BNIPL	E-Gene	AsA
BOLA2	E-Gene	AsA
BOLA3	T-Gene	AsA
BOLA3-AS1	T-Gene	AsA
BPIFB6	P-Gene	AsA
BRD2	T-Gene	AsA
BRD2-IT1	P-Gene	AsA
BTBD19	E-Gene	AsA
BTNL2	P-Gene	AsA
BX284668.6	E-Gene	AsA
BZW1P2	E-Gene	AsA
C10orf112	P-Gene	AsA
C10orf115	T-Gene	AsA
C10orf90	P-Gene	AsA
C11orf53	P-Gene	AsA
C12orf26	P-Gene	AsA
C12orf4	P-Gene	AsA
C12orf40	P-Gene	AsA
C12orf55	P-Gene	AsA
C12orf63	T-Gene	AsA
C12orf76	E-Gene	AsA
C13orf44-AS1	P-Gene	AsA
C14orf119	T-Gene	AsA
C14orf164	P-Gene	AsA
C14orf180	E-Gene	AsA
C14orf2	E-Gene	AsA
C14orf2	T-Gene	AsA
C14orf93	T-Gene	AsA
C15orf29	P-Gene	AsA
C17orf80	E-Gene	AsA
C1GALT1	E-Gene	AsA
C1orf147	E-Gene	AsA
C1orf198	E-Gene	AsA
C1orf216	E-Gene	AsA
C1orf216	P-Gene	AsA
C1orf228	E-Gene	AsA
C2	E-Gene	AsA
C2CD3	E-Gene	AsA
C2orf65	T-Gene	AsA
C2orf78	T-Gene	AsA
C2orf81	T-Gene	AsA
C3orf15	P-Gene	AsA
C3orf52	E-Gene	AsA
C4A	E-Gene	AsA
C4A	T-Gene	AsA
C4B	E-Gene	AsA
C4orf27	P-Gene	AsA
C4orf46	P-Gene	AsA
C6orf10	P-Gene	AsA
C6orf10	T-Gene	AsA
C6orf100	T-Gene	AsA
C6orf106	E-Gene	AsA
C6orf118	P-Gene	AsA
C6orf136	T-Gene	AsA
C6orf15	T-Gene	AsA
C6orf163	E-Gene	AsA
C6orf25	P-Gene	AsA
C6orf26	T-Gene	AsA
C7orf26	E-Gene	AsA
C7orf49	E-Gene	AsA
C7orf72	T-Gene	AsA
C8orf49	E-Gene	AsA
C8orf59	E-Gene	AsA
C9orf152	E-Gene	AsA
C9orf152	P-Gene	AsA
C9orf85	E-Gene	AsA
CA13	E-Gene	AsA
CAAP1	P-Gene	AsA
CACNA2D3	P-Gene	AsA
CALD1	P-Gene	AsA
CALML6	E-Gene	AsA
CALU	T-Gene	AsA
CAMK2G	P-Gene	AsA
CAPN9	E-Gene	AsA
CAPS2	P-Gene	AsA
CASC10	E-Gene	AsA
CASP1	E-Gene	AsA
CATSPERB	P-Gene	AsA
CBFA2T3	P-Gene	AsA
CBLB	E-Gene	AsA
CBX5	E-Gene	AsA
CCDC115	E-Gene	AsA
CCDC117	E-Gene	AsA
CCDC129	E-Gene	AsA
CCDC129	P-Gene	AsA
CCDC136	T-Gene	AsA
CCDC14	E-Gene	AsA
CCDC144A	E-Gene	AsA
CCDC148-AS1	E-Gene	AsA
CCDC183-AS1	E-Gene	AsA
CCDC196	E-Gene	AsA
CCDC58P3	E-Gene	AsA
CCDC74B	E-Gene	AsA
CCDC84	T-Gene	AsA
CCDC85A	E-Gene	AsA
CCDC85A	P-Gene	AsA
CCDC86	E-Gene	AsA
CCHCR1	E-Gene	AsA
CCHCR1	T-Gene	AsA
CCL17	E-Gene	AsA
CCL20	P-Gene	AsA
CCL22	P-Gene	AsA
CCND1	E-Gene	AsA
CCNE2	E-Gene	AsA
CCNE2	P-Gene	AsA
CCR1	E-Gene	AsA
CCR3	E-Gene	AsA
CCR5	E-Gene	AsA
CCR9	E-Gene	AsA
CCRL2	E-Gene	AsA
CCT6A	P-Gene	AsA
CCT6P3	E-Gene	AsA
CCT8	E-Gene	AsA
CCZ1	E-Gene	AsA
CCZ1B	E-Gene	AsA
CD226	E-Gene	AsA
CD226	P-Gene	AsA
CD274	E-Gene	AsA
CD2BP2	E-Gene	AsA
CD38	E-Gene	AsA
CD38	P-Gene	AsA
CD44	P-Gene	AsA
CD46	P-Gene	AsA
CD47	E-Gene	AsA
CD5	E-Gene	AsA
CD80	P-Gene	AsA
CDC42SE1	E-Gene	AsA
CDC7	P-Gene	AsA
CDCA7	E-Gene	AsA
CDH1	E-Gene	AsA
CDH18	P-Gene	AsA
CDH20	P-Gene	AsA
CDH24	T-Gene	AsA
CDH3	E-Gene	AsA
CDH4	P-Gene	AsA
CDKL1	P-Gene	AsA
CDKL3	T-Gene	AsA
CDSN	T-Gene	AsA
CDYL2	T-Gene	AsA
CEBPE	T-Gene	AsA
CELF4	P-Gene	AsA
CELSR1	P-Gene	AsA
CENPBD1P1	E-Gene	AsA
CENPL	E-Gene	AsA
CENPN	E-Gene	AsA
CENPN	T-Gene	AsA
CENPQ	E-Gene	AsA
CEP170B	E-Gene	AsA
CEP44	E-Gene	AsA
CEP63	E-Gene	AsA
CEP97	E-Gene	AsA
CERKL	P-Gene	AsA
CERNA1	E-Gene	AsA
CERS2	E-Gene	AsA
CFAP74	E-Gene	AsA
CFH	E-Gene	AsA
CFH	P-Gene	AsA
CFHR1	E-Gene	AsA
CFHR3	E-Gene	AsA
CHEK2	E-Gene	AsA
CHN2	E-Gene	AsA
CHN2	T-Gene	AsA
CHORDC1	P-Gene	AsA
CHRDL2	E-Gene	AsA
CHRFAM7A	E-Gene	AsA
CHRNA7	E-Gene	AsA
CHST9-AS1	P-Gene	AsA
CHTOP	E-Gene	AsA
CIAPIN1	E-Gene	AsA
CICP24	E-Gene	AsA
CIR1	P-Gene	AsA
CITED2	T-Gene	AsA
CLBA1	E-Gene	AsA
CLDN11	E-Gene	AsA
CLEC16A	P-Gene	AsA
CLGN	E-Gene	AsA
CLIC1	E-Gene	AsA
CLIC1	T-Gene	AsA
CLMAT3	E-Gene	AsA
CLSPN	E-Gene	AsA
CLYBL	P-Gene	AsA
CMC2	E-Gene	AsA
CMC2	T-Gene	AsA
CMYA5	P-Gene	AsA
CNBD1	P-Gene	AsA
CNOT9	E-Gene	AsA
CNST	E-Gene	AsA
CNTN4	P-Gene	AsA
CNTN5	P-Gene	AsA
CNTN6	P-Gene	AsA
CNTNAP2	E-Gene	AsA
CNTNAP5	P-Gene	AsA
COA7	E-Gene	AsA
COL11A2	T-Gene	AsA
COL28A1	P-Gene	AsA
COL8A1	E-Gene	AsA
COL8A2	E-Gene	AsA
COLQ	E-Gene	AsA
COPRS	E-Gene	AsA
COQ9	E-Gene	AsA
CORO1A	E-Gene	AsA
COX6B1	E-Gene	AsA
COX6B1	P-Gene	AsA
COX7A2L	E-Gene	AsA
CPA6	P-Gene	AsA
CPB2	P-Gene	AsA
CPB2-AS1	E-Gene	AsA
CPO	E-Gene	AsA
CPOX	T-Gene	AsA
CPSF2	P-Gene	AsA
CPVL	T-Gene	AsA
CRCP	E-Gene	AsA
CREB3L4	E-Gene	AsA
CRISP2	E-Gene	AsA
CROT	P-Gene	AsA
CRTC1	P-Gene	AsA
CRYBG3	T-Gene	AsA
CRYZ	E-Gene	AsA
CRYZ	P-Gene	AsA
CSF1R	E-Gene	AsA
CSGALNACT1	E-Gene	AsA
CSMD1	P-Gene	AsA
CSNK1G3	P-Gene	AsA
CSNK2B	P-Gene	AsA
CSRNP3	E-Gene	AsA
CSTA	P-Gene	AsA
CTAGE6	E-Gene	AsA
CTB-12O2.1	P-Gene	AsA
CTB-57H20.1	P-Gene	AsA
CTBS	E-Gene	AsA
CTC-254B4.1	P-Gene	AsA
CTC-564N23.3	P-Gene	AsA
CTD-2010I22.2	P-Gene	AsA
CTD-2012I17.1	P-Gene	AsA
CTD-2023M8.1	P-Gene	AsA
CTD-2151A2.1	P-Gene	AsA
CTD-2201G16.1	T-Gene	AsA
CTD-2232E5.2	P-Gene	AsA
CTD-2281M20.1	P-Gene	AsA
CTD-2307P3.1	P-Gene	AsA
CTD-2308B18.3	P-Gene	AsA
CTD-2335K5.1	P-Gene	AsA
CTD-2336H13.2	P-Gene	AsA
CTD-2341M24.1	P-Gene	AsA
CTD-2540C19.1	P-Gene	AsA
CTNNA3	P-Gene	AsA
CTSB	E-Gene	AsA
CTSO	E-Gene	AsA
CTSW	E-Gene	AsA
CUL5	P-Gene	AsA
CWF19L2	E-Gene	AsA
CX3CL1	E-Gene	AsA
CXCL16	E-Gene	AsA
CXCR5	T-Gene	AsA
CXCR6	E-Gene	AsA
CYB5B	E-Gene	AsA
CYB5B	P-Gene	AsA
CYP21A1P	E-Gene	AsA
CYP21A2	E-Gene	AsA
CYP24A1	E-Gene	AsA
CYP24A1	P-Gene	AsA
CYP27A1	E-Gene	AsA
CYP27B1	E-Gene	AsA
CYP39A1	E-Gene	AsA
CYP39A1	P-Gene	AsA
CYP4A11	E-Gene	AsA
CYP4A22	E-Gene	AsA
CYP4A22-AS1	E-Gene	AsA
CYP4B1	E-Gene	AsA
CYP4X1	E-Gene	AsA
CYP4X1	P-Gene	AsA
CYP4Z1	E-Gene	AsA
CYP4Z1	P-Gene	AsA
CYTH3	E-Gene	AsA
DAAM1	E-Gene	AsA
DAAM1	P-Gene	AsA
DAB2	P-Gene	AsA
DACH1	P-Gene	AsA
DAGLA	E-Gene	AsA
DAGLA	P-Gene	AsA
DAND5	E-Gene	AsA
DAND5	P-Gene	AsA
DAPK2	E-Gene	AsA
DAQB-12N14.5	P-Gene	AsA
DBIL5P	E-Gene	AsA
DCAF12	P-Gene	AsA
DCAF4L1	E-Gene	AsA
DCAF6	E-Gene	AsA
DCK	E-Gene	AsA
DCK	P-Gene	AsA
DCLK2	E-Gene	AsA
DCLRE1A	P-Gene	AsA
DCT	E-Gene	AsA
DCTN1	T-Gene	AsA
DCUN1D3	P-Gene	AsA
DDR1	P-Gene	AsA
DDX10P1	E-Gene	AsA
DDX39B	C-Gene	AsA
DDX39B	T-Gene	AsA
DDX39B-AS1	T-Gene	AsA
DDX46	T-Gene	AsA
DDX6	T-Gene	AsA
DECR1	T-Gene	AsA
DEF6	E-Gene	AsA
DEF6	P-Gene	AsA
DEFB131E	E-Gene	AsA
DEFB134	E-Gene	AsA
DENND3	P-Gene	AsA
DENND6A	E-Gene	AsA
DENND6A-AS1	E-Gene	AsA
DERA	P-Gene	AsA
DGUOK	T-Gene	AsA
DGUOK-AS1	P-Gene	AsA
DHRS4-AS1	E-Gene	AsA
DHX15	E-Gene	AsA
DHX15	P-Gene	AsA
DIS3L2	P-Gene	AsA
DKFZP434K028	E-Gene	AsA
DKK2	P-Gene	AsA
DLD	T-Gene	AsA
DLEU1	P-Gene	AsA
DLG2	P-Gene	AsA
DLGAP1	P-Gene	AsA
DLGAP3	E-Gene	AsA
DMRTA1	E-Gene	AsA
DMRTA1	P-Gene	AsA
DMRTA1	T-Gene	AsA
DMXL2	E-Gene	AsA
DNAH12	E-Gene	AsA
DNAJA3	T-Gene	AsA
DNAJC1	P-Gene	AsA
DNER	P-Gene	AsA
DNM1P46	E-Gene	AsA
DOC2A	E-Gene	AsA
DOK4	E-Gene	AsA
DOK6	E-Gene	AsA
DPAGT1	T-Gene	AsA
DPCR1	T-Gene	AsA
DPF2	E-Gene	AsA
DPH6	E-Gene	AsA
DPH6-AS1	E-Gene	AsA
DPP6	P-Gene	AsA
DPT	P-Gene	AsA
DPY19L2P3	E-Gene	AsA
DPY19L2P3	T-Gene	AsA
DPY30	E-Gene	AsA
DPY30	P-Gene	AsA
DRAM1	P-Gene	AsA
DTNB	P-Gene	AsA
DTWD2	P-Gene	AsA
DUSP11	T-Gene	AsA
DUSP18	E-Gene	AsA
DUSP18	P-Gene	AsA
DUTP6	E-Gene	AsA
DYNLRB2	T-Gene	AsA
DYNLT1	E-Gene	AsA
E2F5	E-Gene	AsA
EBLN2	E-Gene	AsA
ECHDC2	E-Gene	AsA
EDARADD	E-Gene	AsA
EDNRB	E-Gene	AsA
EEFSEC	E-Gene	AsA
EEFSEC	P-Gene	AsA
EFEMP2	E-Gene	AsA
EGFR	P-Gene	AsA
EHBP1L1	E-Gene	AsA
EHBP1L1	P-Gene	AsA
EIF1AD	E-Gene	AsA
EIF2AK1	E-Gene	AsA
EIF2AK2	E-Gene	AsA
EIF2AK2	P-Gene	AsA
EIF2B3	E-Gene	AsA
EIF2C3	P-Gene	AsA
EIF2S1	E-Gene	AsA
EIF3FP3	E-Gene	AsA
ELF1	P-Gene	AsA
ELMOD1	E-Gene	AsA
ELMOD1	P-Gene	AsA
ELMOD2	E-Gene	AsA
ELN-AS1	E-Gene	AsA
ELOVL4	E-Gene	AsA
ELP4	P-Gene	AsA
EMB	P-Gene	AsA
EMCN	E-Gene	AsA
EMCN	P-Gene	AsA
EML4	E-Gene	AsA
ENDOU	E-Gene	AsA
ENOX1	P-Gene	AsA
ENPP7P12	E-Gene	AsA
ENTPD6	E-Gene	AsA
EPB41L4A	E-Gene	AsA
EPHA3	E-Gene	AsA
EPHA3	P-Gene	AsA
EPHA4	P-Gene	AsA
EPHB6	E-Gene	AsA
EPHB6	P-Gene	AsA
EPHX2	E-Gene	AsA
EPHX2	P-Gene	AsA
EPM2A	P-Gene	AsA
ERBB2IP	P-Gene	AsA
ERBB4	E-Gene	AsA
ERBB4	P-Gene	AsA
EREG	E-Gene	AsA
ERI2	E-Gene	AsA
ERN1	P-Gene	AsA
ERO1B	E-Gene	AsA
ESPNL	E-Gene	AsA
ETFDH	E-Gene	AsA
ETS1	P-Gene	AsA
ETV2	E-Gene	AsA
EVA1B	E-Gene	AsA
EXOSC4	E-Gene	AsA
EYS	P-Gene	AsA
F13A1	C-Gene	AsA
F13A1	P-Gene	AsA
FAM116A	P-Gene	AsA
FAM133B	P-Gene	AsA
FAM13A	P-Gene	AsA
FAM149A	E-Gene	AsA
FAM149A	P-Gene	AsA
FAM153C	E-Gene	AsA
FAM153C	P-Gene	AsA
FAM155A	P-Gene	AsA
FAM163A	E-Gene	AsA
FAM167A	E-Gene	AsA
FAM167A-AS1	E-Gene	AsA
FAM168A	T-Gene	AsA
FAM174A	P-Gene	AsA
FAM176A	P-Gene	AsA
FAM177A1	E-Gene	AsA
FAM182A	E-Gene	AsA
FAM182B	E-Gene	AsA
FAM190A	P-Gene	AsA
FAM198B	E-Gene	AsA
FAM198B	P-Gene	AsA
FAM198B-AS1	E-Gene	AsA
FAM20A	E-Gene	AsA
FAM20A	P-Gene	AsA
FAM20B	E-Gene	AsA
FAM214A	E-Gene	AsA
FAM216A	E-Gene	AsA
FAM220A	E-Gene	AsA
FAM47E	E-Gene	AsA
FAM57B	E-Gene	AsA
FAM65B	P-Gene	AsA
FAM66A	E-Gene	AsA
FAM66D	E-Gene	AsA
FAM71F2	T-Gene	AsA
FAM81B	P-Gene	AsA
FAM90A25P	E-Gene	AsA
FAN1	E-Gene	AsA
FANCC	P-Gene	AsA
FAR2P1	E-Gene	AsA
FAR2P2	E-Gene	AsA
FASTKD2	E-Gene	AsA
FASTKD2	P-Gene	AsA
FAT3	P-Gene	AsA
FBXL22	E-Gene	AsA
FBXO8	P-Gene	AsA
FBXW5	E-Gene	AsA
FCHSD2	P-Gene	AsA
FCHSD2	T-Gene	AsA
FDFT1	E-Gene	AsA
FER	E-Gene	AsA
FER	P-Gene	AsA
FEZ2	E-Gene	AsA
FGF19	P-Gene	AsA
FGF2	P-Gene	AsA
FGG	P-Gene	AsA
FIBP	E-Gene	AsA
FIGN	E-Gene	AsA
FIGNL1	T-Gene	AsA
FKBP14	T-Gene	AsA
FKBP9	E-Gene	AsA
FKBPL	P-Gene	AsA
FKBPL	T-Gene	AsA
FLJ20021	E-Gene	AsA
FLNB	E-Gene	AsA
FLNB-AS1	E-Gene	AsA
FLNC	T-Gene	AsA
FLOT1	E-Gene	AsA
FLT1P1	E-Gene	AsA
FOLH1	P-Gene	AsA
FOXD4L1	P-Gene	AsA
FOXL2	E-Gene	AsA
FOXP2	P-Gene	AsA
FOXR1	T-Gene	AsA
FRAS1	P-Gene	AsA
FRMD4A	P-Gene	AsA
FRMD8	P-Gene	AsA
FRRS1	P-Gene	AsA
FRS2	E-Gene	AsA
FRS2	P-Gene	AsA
FSTL5	P-Gene	AsA
FTH1P4	E-Gene	AsA
FTLP14	E-Gene	AsA
FUK	P-Gene	AsA
FUT9	P-Gene	AsA
FYCO1	E-Gene	AsA
G2E3	P-Gene	AsA
GABARAPL1	E-Gene	AsA
GABBR1	T-Gene	AsA
GABRG3	P-Gene	AsA
GAL3ST3	E-Gene	AsA
GALM	P-Gene	AsA
GALNT13	P-Gene	AsA
GALNT15	E-Gene	AsA
GALNT17	E-Gene	AsA
GALNT8	P-Gene	AsA
GALNTL2	P-Gene	AsA
GALNTL6	P-Gene	AsA
GALT	E-Gene	AsA
GAN	T-Gene	AsA
GAP43	P-Gene	AsA
GAPDHP52	E-Gene	AsA
GAS1	E-Gene	AsA
GAS5	E-Gene	AsA
GBE1	P-Gene	AsA
GBGT1	P-Gene	AsA
GCDH	E-Gene	AsA
GCSAM	E-Gene	AsA
GCSH	E-Gene	AsA
GCSH	T-Gene	AsA
GDPD3	E-Gene	AsA
GFM1	E-Gene	AsA
GFM1	P-Gene	AsA
GFPT2	C-Gene	AsA
GFPT2	E-Gene	AsA
GFPT2	P-Gene	AsA
GGH	E-Gene	AsA
GLCE	P-Gene	AsA
GLRA1	E-Gene	AsA
GLS	E-Gene	AsA
GLS2	E-Gene	AsA
GLTP	E-Gene	AsA
GMDS	P-Gene	AsA
GNB1	E-Gene	AsA
GNB5	E-Gene	AsA
GNG5	E-Gene	AsA
GNG5	P-Gene	AsA
GNS	E-Gene	AsA
GOLGA2P5	E-Gene	AsA
GOLGA8H	E-Gene	AsA
GOLGA8Q	E-Gene	AsA
GOLGA8R	E-Gene	AsA
GOLGA8T	E-Gene	AsA
GOLGA8UP	E-Gene	AsA
GOLIM4	E-Gene	AsA
GOLPH3L	E-Gene	AsA
GP2	P-Gene	AsA
GPATCH2	P-Gene	AsA
GPBP1	P-Gene	AsA
GPC6	P-Gene	AsA
GPN3	E-Gene	AsA
GPN3	P-Gene	AsA
GPR110	P-Gene	AsA
GPR137B	P-Gene	AsA
GPR149	P-Gene	AsA
GPR160	E-Gene	AsA
GPR160	P-Gene	AsA
GPR182	E-Gene	AsA
GPRIN2	P-Gene	AsA
GPSM3	P-Gene	AsA
GPSM3	T-Gene	AsA
GPT	E-Gene	AsA
GPX5	P-Gene	AsA
GPX5	T-Gene	AsA
GPX6	P-Gene	AsA
GPX6	T-Gene	AsA
GRHL3	P-Gene	AsA
GRIA4	E-Gene	AsA
GRIA4	P-Gene	AsA
GRIP1	P-Gene	AsA
GS1-122H1.2	P-Gene	AsA
GS1-124K5.4	E-Gene	AsA
GS1-211B7.1	P-Gene	AsA
GSC	P-Gene	AsA
GTF2E2	E-Gene	AsA
GTF2I	P-Gene	AsA
GTF2IP23	E-Gene	AsA
GTF2IP5	E-Gene	AsA
GTF2IP7	E-Gene	AsA
GTF2IP9	E-Gene	AsA
GTF2IRD1	P-Gene	AsA
GTF2IRD2	E-Gene	AsA
GULOP	E-Gene	AsA
GUSB	E-Gene	AsA
GXYLT2	E-Gene	AsA
GZMA	E-Gene	AsA
H1FNT	E-Gene	AsA
H2AFX	T-Gene	AsA
HACD2	E-Gene	AsA
HACE1	P-Gene	AsA
HAUS4	E-Gene	AsA
HBS1L	C-Gene	AsA
HBS1L	E-Gene	AsA
HBS1L	P-Gene	AsA
HCG14	T-Gene	AsA
HCG15	T-Gene	AsA
HCG17	P-Gene	AsA
HCG20	E-Gene	AsA
HCG21	T-Gene	AsA
HCG22	E-Gene	AsA
HCG23	P-Gene	AsA
HCG23	T-Gene	AsA
HCG26	T-Gene	AsA
HCG9	T-Gene	AsA
HCN1	P-Gene	AsA
HCP5	E-Gene	AsA
HEATR7B2	P-Gene	AsA
HECTD3	E-Gene	AsA
HERC1	E-Gene	AsA
HERC2P10	E-Gene	AsA
HHLA3	E-Gene	AsA
HIBCH	E-Gene	AsA
HINFP	T-Gene	AsA
HIP1	P-Gene	AsA
HIST1H1B	T-Gene	AsA
HIST1H2BE	P-Gene	AsA
HIST1H2BK	T-Gene	AsA
HIST1H2BL	T-Gene	AsA
HIST1H4K	T-Gene	AsA
HIST1H4L	T-Gene	AsA
HIST3H2A	E-Gene	AsA
HLA-DQB2	C-Gene	AsA
HMP19	P-Gene	AsA
HNRNPA1P4	E-Gene	AsA
HNRNPA1P40	E-Gene	AsA
HOMEZ	E-Gene	AsA
HOMEZ	T-Gene	AsA
HORMAD1	E-Gene	AsA
HOTAIR	E-Gene	AsA
HOTAIR	P-Gene	AsA
HSD17B3	P-Gene	AsA
HSDL2	E-Gene	AsA
HSDL2	P-Gene	AsA
HSP90AB1	E-Gene	AsA
HSPA1A	T-Gene	AsA
HSPA1B	T-Gene	AsA
HTR1E	P-Gene	AsA
HTR5A	P-Gene	AsA
HTRA2	T-Gene	AsA
HVCN1	E-Gene	AsA
HYAL4	P-Gene	AsA
HYOU1	T-Gene	AsA
IAH1	E-Gene	AsA
IBA57	E-Gene	AsA
IFI27	P-Gene	AsA
IFI27L1	E-Gene	AsA
IFI44	E-Gene	AsA
IFNA21	P-Gene	AsA
IFNGR1	T-Gene	AsA
IFT81	E-Gene	AsA
IGHJ4	E-Gene	AsA
IKBKE	P-Gene	AsA
IKZF1	P-Gene	AsA
IKZF1	T-Gene	AsA
IL11RA	E-Gene	AsA
IL15	E-Gene	AsA
IL15	P-Gene	AsA
IL17RD	E-Gene	AsA
IL1RAP	P-Gene	AsA
IL20RB	E-Gene	AsA
IL20RB	P-Gene	AsA
IL25	T-Gene	AsA
IL31RA	P-Gene	AsA
IL7R	P-Gene	AsA
ILDR2	E-Gene	AsA
IMP4	E-Gene	AsA
IMPA2	E-Gene	AsA
IMPG2	E-Gene	AsA
INO80E	E-Gene	AsA
INPP4B	E-Gene	AsA
INPP4B	P-Gene	AsA
INTS6-AS1	E-Gene	AsA
INTS8	E-Gene	AsA
INTU	P-Gene	AsA
IRF5	E-Gene	AsA
IRF5	P-Gene	AsA
IRF5	T-Gene	AsA
ITGA3	C-Gene	AsA
ITGA3	P-Gene	AsA
ITGAL	E-Gene	AsA
ITGB2	E-Gene	AsA
ITGB5	E-Gene	AsA
ITPR3	P-Gene	AsA
JAK2	P-Gene	AsA
JAZF1	P-Gene	AsA
KALRN	P-Gene	AsA
KAT5	E-Gene	AsA
KATNBL1	E-Gene	AsA
KCNG3	P-Gene	AsA
KCNH1	P-Gene	AsA
KCNH7	P-Gene	AsA
KCNH8	P-Gene	AsA
KCNIP4	E-Gene	AsA
KCNIP4	P-Gene	AsA
KCNJ2	P-Gene	AsA
KCNK7	E-Gene	AsA
KCNQ5	P-Gene	AsA
KCNT1	E-Gene	AsA
KCNT1	P-Gene	AsA
KCTD16	P-Gene	AsA
KCTD7	E-Gene	AsA
KCTD7	P-Gene	AsA
KCTD8	P-Gene	AsA
KDM4A	P-Gene	AsA
KERA	P-Gene	AsA
KIAA0319L	E-Gene	AsA
KIAA0391	E-Gene	AsA
KIAA1033	P-Gene	AsA
KIAA1586	E-Gene	AsA
KIAA1958	E-Gene	AsA
KIAA1984	P-Gene	AsA
KIF24	E-Gene	AsA
KIF26A	T-Gene	AsA
KIF2B	P-Gene	AsA
KIF5C	T-Gene	AsA
KIFC1	T-Gene	AsA
KIFC2	E-Gene	AsA
KLB	E-Gene	AsA
KLC1	E-Gene	AsA
KLF12	E-Gene	AsA
KLF12	P-Gene	AsA
KLF2P1	E-Gene	AsA
KLK14	E-Gene	AsA
KLK7	E-Gene	AsA
KLRC1	E-Gene	AsA
KLRC2	E-Gene	AsA
KLRC3	E-Gene	AsA
KLRC4	E-Gene	AsA
KLRD1	E-Gene	AsA
KLRD1	P-Gene	AsA
KLRK1	E-Gene	AsA
KRBA1	P-Gene	AsA
KREMEN1	E-Gene	AsA
KRT16P2	E-Gene	AsA
KRT16P6	E-Gene	AsA
KRT17P1	E-Gene	AsA
KRT17P4	E-Gene	AsA
KRT25	P-Gene	AsA
KRT8P26	E-Gene	AsA
KRTAP10-10	C-Gene	AsA
KRTAP10-10	P-Gene	AsA
KRTAP13-1	P-Gene	AsA
KSR1	E-Gene	AsA
L3HYPDH	E-Gene	AsA
LACC1	T-Gene	AsA
LACTB	P-Gene	AsA
LAMA2	P-Gene	AsA
LAMP1	P-Gene	AsA
LARGE1	E-Gene	AsA
LARS2	E-Gene	AsA
LBH	E-Gene	AsA
LBH	P-Gene	AsA
LCN15	E-Gene	AsA
LCN8	E-Gene	AsA
LGALS9	E-Gene	AsA
LHX4	E-Gene	AsA
LIAS	E-Gene	AsA
LIAS	P-Gene	AsA
LINC00174	E-Gene	AsA
LINC00208	E-Gene	AsA
LINC00243	E-Gene	AsA
LINC00271	E-Gene	AsA
LINC00271	T-Gene	AsA
LINC00284	T-Gene	AsA
LINC00299	E-Gene	AsA
LINC00333	P-Gene	AsA
LINC00446	P-Gene	AsA
LINC00458	P-Gene	AsA
LINC00471	P-Gene	AsA
LINC00478	P-Gene	AsA
LINC00501	P-Gene	AsA
LINC00526	E-Gene	AsA
LINC00533	P-Gene	AsA
LINC00536	P-Gene	AsA
LINC00539	E-Gene	AsA
LINC00636	E-Gene	AsA
LINC00638	E-Gene	AsA
LINC00667	E-Gene	AsA
LINC00853	E-Gene	AsA
LINC00870	E-Gene	AsA
LINC00871	E-Gene	AsA
LINC01023	E-Gene	AsA
LINC01047	E-Gene	AsA
LINC01170	E-Gene	AsA
LINC01192	E-Gene	AsA
LINC01239	E-Gene	AsA
LINC01443	E-Gene	AsA
LINC01515	E-Gene	AsA
LINC01529	E-Gene	AsA
LINC01592	E-Gene	AsA
LINC01697	E-Gene	AsA
LINC01783	E-Gene	AsA
LINC01856	E-Gene	AsA
LINC01857	E-Gene	AsA
LINC02018	E-Gene	AsA
LINC02058	E-Gene	AsA
LINC02147	E-Gene	AsA
LINC02152	E-Gene	AsA
LINC02170	E-Gene	AsA
LINC02208	E-Gene	AsA
LINC02249	E-Gene	AsA
LINC02305	E-Gene	AsA
LINC02352	E-Gene	AsA
LINC02398	E-Gene	AsA
LINC02432	E-Gene	AsA
LINC02462	E-Gene	AsA
LINC02494	E-Gene	AsA
LINC02552	E-Gene	AsA
LINC02568	E-Gene	AsA
LL22NC03-13G6.2	P-Gene	AsA
LLCFC1	E-Gene	AsA
LOC100130476	T-Gene	AsA
LOC100132735	T-Gene	AsA
LPP	P-Gene	AsA
LRBA	E-Gene	AsA
LRBA	P-Gene	AsA
LRFN2	P-Gene	AsA
LRFN5	E-Gene	AsA
LRFN5	P-Gene	AsA
LRP1	E-Gene	AsA
LRP2BP	E-Gene	AsA
LRRC16A	P-Gene	AsA
LRRC18	E-Gene	AsA
LRRC28	E-Gene	AsA
LRRC34	E-Gene	AsA
LRRC37B	E-Gene	AsA
LRRC39	E-Gene	AsA
LRRC52	E-Gene	AsA
LRRCC1	E-Gene	AsA
LRRIQ1	P-Gene	AsA
LSAMP	P-Gene	AsA
LSM2	T-Gene	AsA
LSM8	E-Gene	AsA
LST1	P-Gene	AsA
LST1	T-Gene	AsA
LTA	C-Gene	AsA
LTA	P-Gene	AsA
LTB	T-Gene	AsA
LTBP1	P-Gene	AsA
LTBP3	E-Gene	AsA
LUZP2	P-Gene	AsA
LXN	E-Gene	AsA
LY6G6C	E-Gene	AsA
LYPD6	T-Gene	AsA
LYPD6B	E-Gene	AsA
LYPD6B	P-Gene	AsA
LYPD6B	T-Gene	AsA
LYSMD1	E-Gene	AsA
LYSMD2	E-Gene	AsA
LYSMD4	E-Gene	AsA
LYZL1	P-Gene	AsA
MAB21L2	E-Gene	AsA
MAEL	E-Gene	AsA
MAGI2	P-Gene	AsA
MAMDC4	E-Gene	AsA
MAN1A1	P-Gene	AsA
MAP2	E-Gene	AsA
MAP3K11	E-Gene	AsA
MAP3K20	E-Gene	AsA
MAP7D1	E-Gene	AsA
MAPK13	E-Gene	AsA
MAPK14	E-Gene	AsA
MAPK14	P-Gene	AsA
MAPK3	E-Gene	AsA
MAPK9	E-Gene	AsA
MAPRE2	E-Gene	AsA
MARCKS	P-Gene	AsA
MARK3	E-Gene	AsA
MARS	E-Gene	AsA
MAS1L	P-Gene	AsA
MCCD1	P-Gene	AsA
MCCD1	T-Gene	AsA
MCPH1	E-Gene	AsA
MCTP1	P-Gene	AsA
MDFIC	E-Gene	AsA
MDFIC	P-Gene	AsA
MDH1B	E-Gene	AsA
MECOM	P-Gene	AsA
MED15P5	E-Gene	AsA
MED15P9	E-Gene	AsA
MEF2A	P-Gene	AsA
Metazoa_SRP	P-Gene	AsA
METTL9	E-Gene	AsA
MFF	E-Gene	AsA
MFSD1	E-Gene	AsA
MGAT3	E-Gene	AsA
MGAT4C	E-Gene	AsA
MGAT4D	E-Gene	AsA
MGLL	E-Gene	AsA
MGST3	E-Gene	AsA
MGST3	P-Gene	AsA
MICA	E-Gene	AsA
MICB	E-Gene	AsA
MICB	P-Gene	AsA
MICU2	E-Gene	AsA
MIOS	E-Gene	AsA
MIPEPP3	E-Gene	AsA
MIPOL1	P-Gene	AsA
MIR1269A	P-Gene	AsA
MIR1289-2	T-Gene	AsA
MIR219-1	T-Gene	AsA
MIR3135B	P-Gene	AsA
MIR3150BHG	E-Gene	AsA
MIR3924	P-Gene	AsA
MIR4492	T-Gene	AsA
MIR4692	T-Gene	AsA
MIR5583-1	P-Gene	AsA
MIR877	T-Gene	AsA
MLF1	E-Gene	AsA
MLIP	E-Gene	AsA
MLIP	P-Gene	AsA
MLLT11	E-Gene	AsA
MLPH	E-Gene	AsA
MLPH	P-Gene	AsA
MMAA	E-Gene	AsA
MMP23A	E-Gene	AsA
MOB1A	T-Gene	AsA
MOB1B	E-Gene	AsA
MOBKL1B	T-Gene	AsA
MOCS1	P-Gene	AsA
MOG	P-Gene	AsA
MOGS	T-Gene	AsA
MPC2	E-Gene	AsA
MPIG6B	E-Gene	AsA
MPP5	E-Gene	AsA
MPV17	P-Gene	AsA
MPZL1	E-Gene	AsA
MRM3	E-Gene	AsA
MROH2B	E-Gene	AsA
MRPL13	P-Gene	AsA
MRPL19	P-Gene	AsA
MRPL48	E-Gene	AsA
MRPL48	T-Gene	AsA
MRPL55	E-Gene	AsA
MRPS17P1	E-Gene	AsA
MRPS21	P-Gene	AsA
MRPS6	P-Gene	AsA
MS4A10	C-Gene	AsA
MS4A10	P-Gene	AsA
MS4A6E	E-Gene	AsA
MSRB2	T-Gene	AsA
MT1F	E-Gene	AsA
MTCO1P40	E-Gene	AsA
MTCO2P11	E-Gene	AsA
MTDHP3	E-Gene	AsA
MTDHP4	E-Gene	AsA
MTHFD2	T-Gene	AsA
MTHFD2L	E-Gene	AsA
MTHFD2L	P-Gene	AsA
MTMR10	E-Gene	AsA
MTMR10	P-Gene	AsA
MTSS1L	E-Gene	AsA
MUC13	P-Gene	AsA
MUC22	E-Gene	AsA
MUC22	P-Gene	AsA
MUC22	T-Gene	AsA
MUT	E-Gene	AsA
MYEOV	E-Gene	AsA
MYH6	T-Gene	AsA
MYH7	T-Gene	AsA
MYL12A	E-Gene	AsA
MYL12B	E-Gene	AsA
MYL12B	P-Gene	AsA
MYNN	E-Gene	AsA
MYNN	P-Gene	AsA
MYO1A	E-Gene	AsA
MYOM1	E-Gene	AsA
MYRF	E-Gene	AsA
MZT2B	E-Gene	AsA
N6AMT1	E-Gene	AsA
NAA10	P-Gene	AsA
NAAA	E-Gene	AsA
NAALADL2	P-Gene	AsA
NAB2	E-Gene	AsA
NAF1	E-Gene	AsA
NANP	E-Gene	AsA
NAT1	P-Gene	AsA
NAV2	P-Gene	AsA
NBN	E-Gene	AsA
NBPF1	E-Gene	AsA
NCAM2	P-Gene	AsA
NCR3	E-Gene	AsA
NCR3	P-Gene	AsA
NCR3	T-Gene	AsA
NDEL1	E-Gene	AsA
NDEL1	P-Gene	AsA
NDST4	P-Gene	AsA
NDUFAF6	E-Gene	AsA
NEAT1	E-Gene	AsA
NEDD1	E-Gene	AsA
NEDD1	T-Gene	AsA
NEFH	E-Gene	AsA
NEGR1	P-Gene	AsA
NEIL2	E-Gene	AsA
NEK1	P-Gene	AsA
NEK2	E-Gene	AsA
NELL1	P-Gene	AsA
NEU1	T-Gene	AsA
NEU3	E-Gene	AsA
NEUROD6	P-Gene	AsA
NFATC3	E-Gene	AsA
NFKBIL1	P-Gene	AsA
NFKBIL1	T-Gene	AsA
NID1	P-Gene	AsA
NINL	E-Gene	AsA
NIPAL3	E-Gene	AsA
NKAIN2	P-Gene	AsA
NKAIN3	P-Gene	AsA
NKAPL	T-Gene	AsA
NLGN1	P-Gene	AsA
NLRC4	E-Gene	AsA
NLRX1	T-Gene	AsA
NMNAT3	E-Gene	AsA
NMUR2	E-Gene	AsA
NOC2LP1	E-Gene	AsA
NOL4	P-Gene	AsA
NOS2	P-Gene	AsA
NOS2P4	E-Gene	AsA
NOTCH3	P-Gene	AsA
NOTCH4	E-Gene	AsA
NOTCH4	P-Gene	AsA
NOTCH4	T-Gene	AsA
NOVA1-AS1	P-Gene	AsA
NOX5	E-Gene	AsA
NPAP1P6	E-Gene	AsA
NPAS3	P-Gene	AsA
NPIPB11	E-Gene	AsA
NPIPB12	E-Gene	AsA
NPIPB14P	E-Gene	AsA
NPY1R	E-Gene	AsA
NPY1R	P-Gene	AsA
NPY2R	E-Gene	AsA
NPY5R	E-Gene	AsA
NPY5R	P-Gene	AsA
NR2F2	P-Gene	AsA
NRBF2P2	E-Gene	AsA
NRXN3	P-Gene	AsA
NT5C3	P-Gene	AsA
NT5C3A	E-Gene	AsA
NTF3	P-Gene	AsA
NTPCR	E-Gene	AsA
NTS	E-Gene	AsA
NUBPL	P-Gene	AsA
NUDT19P5	E-Gene	AsA
NUDT2	E-Gene	AsA
NUP210L	E-Gene	AsA
NUP210L	P-Gene	AsA
NXPE3	E-Gene	AsA
NYAP2	P-Gene	AsA
OAS2	E-Gene	AsA
OAS2	P-Gene	AsA
OAS3	E-Gene	AsA
OBP2B	E-Gene	AsA
OBSCN	E-Gene	AsA
OBSCN-AS1	E-Gene	AsA
OCM	E-Gene	AsA
ODF1	P-Gene	AsA
ODZ2	P-Gene	AsA
OLIG3	T-Gene	AsA
OPN1SW	T-Gene	AsA
OPTC	P-Gene	AsA
OR10A7	P-Gene	AsA
OR11A1	P-Gene	AsA
OR2B6	P-Gene	AsA
OR2H1	P-Gene	AsA
OR2J3	P-Gene	AsA
OR2L13	E-Gene	AsA
OR2L13	P-Gene	AsA
OR2L1P	E-Gene	AsA
OR2M1P	E-Gene	AsA
OR2M4	P-Gene	AsA
OR2M5	P-Gene	AsA
OR4K1	P-Gene	AsA
OR52A5	P-Gene	AsA
OR5AC2	T-Gene	AsA
OR5AC4P	E-Gene	AsA
OR5H15	P-Gene	AsA
OR5H2	T-Gene	AsA
OR5H5P	E-Gene	AsA
OR5K4	T-Gene	AsA
OR5V1	P-Gene	AsA
ORC3	P-Gene	AsA
ORMDL1	E-Gene	AsA
OSGEPL1	E-Gene	AsA
OSGEPL1-AS1	E-Gene	AsA
OSGIN2	E-Gene	AsA
OVOL1	E-Gene	AsA
OVOL1	P-Gene	AsA
OXER1	E-Gene	AsA
OXGR1	P-Gene	AsA
P2RX5	E-Gene	AsA
P2RY2	T-Gene	AsA
P2RY6	T-Gene	AsA
P4HA1	P-Gene	AsA
PAAF1	E-Gene	AsA
PABPC4L	E-Gene	AsA
PABPN1	T-Gene	AsA
PADI4	E-Gene	AsA
PADI4	P-Gene	AsA
PAK7	P-Gene	AsA
PANK4	P-Gene	AsA
PAPOLB	E-Gene	AsA
PAQR5	E-Gene	AsA
PARM1	E-Gene	AsA
PARP11	E-Gene	AsA
PARP11	P-Gene	AsA
PARP8	E-Gene	AsA
PARPBP	E-Gene	AsA
PCAT18	E-Gene	AsA
PCDH10	E-Gene	AsA
PCDH15	P-Gene	AsA
PCDHA1	P-Gene	AsA
PCNX3	E-Gene	AsA
PCNXL2	P-Gene	AsA
PCNXL3	P-Gene	AsA
PCSK2	P-Gene	AsA
PDCD10	E-Gene	AsA
PDCL3P4	E-Gene	AsA
PDE2A	E-Gene	AsA
PDE2A	T-Gene	AsA
PDE4D	P-Gene	AsA
PDE7B	T-Gene	AsA
PDE8B	E-Gene	AsA
PDF	E-Gene	AsA
PDHX	E-Gene	AsA
PDHX	P-Gene	AsA
PDIA6	E-Gene	AsA
PDIA6	P-Gene	AsA
PDXK	E-Gene	AsA
PDZRN3	E-Gene	AsA
PDZRN4	P-Gene	AsA
PELP1	E-Gene	AsA
PERP	T-Gene	AsA
PEX13	E-Gene	AsA
PFKM	E-Gene	AsA
PGA3	E-Gene	AsA
PGAM1P8	E-Gene	AsA
PGBD1	T-Gene	AsA
PGR	P-Gene	AsA
PHACTR1	P-Gene	AsA
PHC3	E-Gene	AsA
PHF1	T-Gene	AsA
PHF15	T-Gene	AsA
PHLDB1	T-Gene	AsA
PHPT1	E-Gene	AsA
PI4K2B	E-Gene	AsA
PID1	P-Gene	AsA
PIK3C3	E-Gene	AsA
PIK3C3	P-Gene	AsA
PIKFYVE	E-Gene	AsA
PIP4K2A	E-Gene	AsA
PIP4K2A	T-Gene	AsA
PKD1L2	T-Gene	AsA
PKP4	E-Gene	AsA
PLA2G15	E-Gene	AsA
PLA2G16	E-Gene	AsA
PLA2G7	E-Gene	AsA
PLAC9P1	E-Gene	AsA
PLCB1	P-Gene	AsA
PLCB4	E-Gene	AsA
PLCD4	E-Gene	AsA
PLD4	E-Gene	AsA
PLEK2	E-Gene	AsA
PLEK2	P-Gene	AsA
PLEKHB1	E-Gene	AsA
PLK3	P-Gene	AsA
PLXDC1	P-Gene	AsA
PMCH	P-Gene	AsA
PMS1	E-Gene	AsA
PMS1	P-Gene	AsA
PMS2	E-Gene	AsA
PMS2	P-Gene	AsA
PMS2CL	E-Gene	AsA
PMS2P3	E-Gene	AsA
PMS2P5	E-Gene	AsA
PODN	T-Gene	AsA
POGK	E-Gene	AsA
POGK	P-Gene	AsA
POGZ	E-Gene	AsA
POLA2	E-Gene	AsA
POLR2B	P-Gene	AsA
POLR2C	E-Gene	AsA
POM121L2	P-Gene	AsA
POTED	P-Gene	AsA
POU5F1	E-Gene	AsA
POU5F1	T-Gene	AsA
PPARGC1B	E-Gene	AsA
PPARGC1B	P-Gene	AsA
PPEF2	P-Gene	AsA
PPHLN1	E-Gene	AsA
PPIAP84	E-Gene	AsA
PPIB	E-Gene	AsA
PPID	E-Gene	AsA
PPP1CC	E-Gene	AsA
PPP1R11	T-Gene	AsA
PPP1R13B	E-Gene	AsA
PPP1R18	E-Gene	AsA
PPP1R1A	C-Gene	AsA
PPP1R1A	P-Gene	AsA
PPP1R8	P-Gene	AsA
PPP1R9A	P-Gene	AsA
PPP2CA	T-Gene	AsA
PPP2R3C	E-Gene	AsA
PPP4R2	E-Gene	AsA
PPP4R2	P-Gene	AsA
PPTC7	E-Gene	AsA
PQLC3	E-Gene	AsA
PRDX1	E-Gene	AsA
PRDX6	E-Gene	AsA
PRELID2	P-Gene	AsA
PRKACB	P-Gene	AsA
PRKCB	P-Gene	AsA
PRKCI	P-Gene	AsA
PRKG1	P-Gene	AsA
PRMT5	E-Gene	AsA
PRMT5	T-Gene	AsA
PRPF4B	P-Gene	AsA
PRR15	E-Gene	AsA
PRR15	T-Gene	AsA
PRRC2A	P-Gene	AsA
PRRC2A	T-Gene	AsA
PRRT1	E-Gene	AsA
PRRT1	P-Gene	AsA
PRRT1	T-Gene	AsA
PRSS16	T-Gene	AsA
PRSS42	E-Gene	AsA
PRSS48	E-Gene	AsA
PRUNE	P-Gene	AsA
PRUNE1	E-Gene	AsA
PSD3	P-Gene	AsA
PSMA6	E-Gene	AsA
PSMB11	E-Gene	AsA
PSMB5	E-Gene	AsA
PSMB5	P-Gene	AsA
PSMB8	T-Gene	AsA
PSMB9	P-Gene	AsA
PSMB9	T-Gene	AsA
PSORS1C1	E-Gene	AsA
PSORS1C1	T-Gene	AsA
PSORS1C2	E-Gene	AsA
PSORS1C2	T-Gene	AsA
PSORS1C3	E-Gene	AsA
PTAFR	E-Gene	AsA
PTENP1	E-Gene	AsA
PTGDR	E-Gene	AsA
PTGDR	P-Gene	AsA
PTGS2	P-Gene	AsA
PTH2R	P-Gene	AsA
PTPN18	E-Gene	AsA
PTPN18	T-Gene	AsA
PTPRC	P-Gene	AsA
PTPRD	P-Gene	AsA
PTPRK	P-Gene	AsA
PYGB	E-Gene	AsA
RAB17	E-Gene	AsA
RAB23	E-Gene	AsA
RAB3C	P-Gene	AsA
RAB44	E-Gene	AsA
RAB6A	E-Gene	AsA
RAB6C	E-Gene	AsA
RAB6C	P-Gene	AsA
RAB6C-AS1	E-Gene	AsA
RABGAP1L	E-Gene	AsA
RABGEF1	E-Gene	AsA
RABGEF1	P-Gene	AsA
RAD23B	P-Gene	AsA
RAD51B	P-Gene	AsA
RAD9B	E-Gene	AsA
RADIL	E-Gene	AsA
RADIL	P-Gene	AsA
RALGPS2	P-Gene	AsA
RALYL	P-Gene	AsA
RAPGEF2	P-Gene	AsA
RAPGEF3	E-Gene	AsA
RAPGEF4	E-Gene	AsA
RARRES1	E-Gene	AsA
RASA1	E-Gene	AsA
RASGRP1	E-Gene	AsA
RASGRP3	P-Gene	AsA
RASSF9	E-Gene	AsA
RBFOX3	P-Gene	AsA
RBM23	E-Gene	AsA
RBM42	E-Gene	AsA
RBM45	P-Gene	AsA
RCAN2	E-Gene	AsA
RCAN3	E-Gene	AsA
RD3L	E-Gene	AsA
RDH16	E-Gene	AsA
RDH16	P-Gene	AsA
RELT	T-Gene	AsA
REPS1	T-Gene	AsA
REXO5	E-Gene	AsA
RFLNB	E-Gene	AsA
RFPL2	P-Gene	AsA
RGS1	P-Gene	AsA
RGS21	P-Gene	AsA
RHOJ	E-Gene	AsA
RHOJ	P-Gene	AsA
RHOT1	E-Gene	AsA
RIC3	E-Gene	AsA
RIPK2	E-Gene	AsA
RIPK2	T-Gene	AsA
RIPPLY2	P-Gene	AsA
RMST	P-Gene	AsA
RN5S117	P-Gene	AsA
RN5S144	P-Gene	AsA
RN5S182	P-Gene	AsA
RN5S38	P-Gene	AsA
RN5S384	P-Gene	AsA
RN5S64	P-Gene	AsA
RN5S79	P-Gene	AsA
RN7SL138P	E-Gene	AsA
RN7SL239P	E-Gene	AsA
RNASE10	P-Gene	AsA
RNASEH2C	E-Gene	AsA
RNF11	P-Gene	AsA
RNF114	P-Gene	AsA
RNF149	P-Gene	AsA
RNF169	E-Gene	AsA
RNF169	P-Gene	AsA
RNF187	E-Gene	AsA
RNF212B	E-Gene	AsA
RNF216P1	E-Gene	AsA
RNF25	E-Gene	AsA
RNF5	E-Gene	AsA
RNU6-36	P-Gene	AsA
RNU6-38	P-Gene	AsA
RNU6-54	P-Gene	AsA
RNU6-62	P-Gene	AsA
RNU7-14P	P-Gene	AsA
RNU7-16P	T-Gene	AsA
RNU7-63P	T-Gene	AsA
RNY4P27	P-Gene	AsA
ROBO2	P-Gene	AsA
ROPN1	E-Gene	AsA
RP1-153P14.8	P-Gene	AsA
RP1-23E21.2	P-Gene	AsA
RP1-269M15.3	P-Gene	AsA
RP1-35C21.2	P-Gene	AsA
RP1-90J4.1	P-Gene	AsA
RP11-1080G15.1	P-Gene	AsA
RP11-1084I9.3	P-Gene	AsA
RP11-10J5.1	P-Gene	AsA
RP11-10O22.1	P-Gene	AsA
RP11-10O22.2	P-Gene	AsA
RP11-110I1.11	T-Gene	AsA
RP11-110I1.12	T-Gene	AsA
RP11-1114I9.1	P-Gene	AsA
RP11-111A21.1	P-Gene	AsA
RP11-114H21.2	P-Gene	AsA
RP11-114J13.1	P-Gene	AsA
RP11-115F18.1	P-Gene	AsA
RP11-123M21.1	P-Gene	AsA
RP11-124D2.2	T-Gene	AsA
RP11-124D2.3	T-Gene	AsA
RP11-128D14.1	P-Gene	AsA
RP11-129M6.1	P-Gene	AsA
RP11-130F10.1	P-Gene	AsA
RP11-131K5.1	P-Gene	AsA
RP11-139J15.5	P-Gene	AsA
RP11-147L13.2	P-Gene	AsA
RP11-151E14.1	P-Gene	AsA
RP11-152K4.2	P-Gene	AsA
RP11-152L20.3	P-Gene	AsA
RP11-158L12.5	P-Gene	AsA
RP11-169D4.2	T-Gene	AsA
RP11-173D9.3	P-Gene	AsA
RP11-180M15.3	P-Gene	AsA
RP11-18F14.1	P-Gene	AsA
RP11-1A16.1	P-Gene	AsA
RP11-202H2.1	P-Gene	AsA
RP11-204C23.1	P-Gene	AsA
RP11-20B7.1	P-Gene	AsA
RP11-215P8.3	T-Gene	AsA
RP11-21C17.1	P-Gene	AsA
RP11-231E6.1	P-Gene	AsA
RP11-240A16.1	P-Gene	AsA
RP11-246K15.1	P-Gene	AsA
RP11-251P6.1	P-Gene	AsA
RP11-260M19.1	P-Gene	AsA
RP11-260O18.1	P-Gene	AsA
RP11-264E20.1	P-Gene	AsA
RP11-272B17.1	P-Gene	AsA
RP11-275I4.2	P-Gene	AsA
RP11-277P12.20	P-Gene	AsA
RP11-279O17.2	P-Gene	AsA
RP11-286H14.8	T-Gene	AsA
RP11-292B1.2	P-Gene	AsA
RP11-296O14.3	P-Gene	AsA
RP11-298I3.5	T-Gene	AsA
RP11-298O21.5	P-Gene	AsA
RP11-299H22.7	P-Gene	AsA
RP11-2G1.1	P-Gene	AsA
RP11-305B6.3	P-Gene	AsA
RP11-309L24.2	T-Gene	AsA
RP11-30J20.1	P-Gene	AsA
RP11-313L9.1	P-Gene	AsA
RP11-314D7.4	P-Gene	AsA
RP11-314O13.1	P-Gene	AsA
RP11-315H15.3	P-Gene	AsA
RP11-315I14.3	T-Gene	AsA
RP11-318I4.1	P-Gene	AsA
RP11-319E16.1	P-Gene	AsA
RP11-321L2.2	P-Gene	AsA
RP11-326L24.4	P-Gene	AsA
RP11-328K4.1	P-Gene	AsA
RP11-344L13.2	P-Gene	AsA
RP11-348J24.2	P-Gene	AsA
RP11-349J5.2	T-Gene	AsA
RP11-353P15.1	P-Gene	AsA
RP11-356I2.2	P-Gene	AsA
RP11-356I2.4	P-Gene	AsA
RP11-35O7.1	P-Gene	AsA
RP11-360A9.2	P-Gene	AsA
RP11-367G18.1	P-Gene	AsA
RP11-379J13.2	P-Gene	AsA
RP11-37B2.1	P-Gene	AsA
RP11-384J4.2	P-Gene	AsA
RP11-390P2.4	T-Gene	AsA
RP11-394G3.2	P-Gene	AsA
RP11-395D3.1	P-Gene	AsA
RP11-398A8.3	P-Gene	AsA
RP11-399D6.2	P-Gene	AsA
RP11-403N16.2	P-Gene	AsA
RP11-413B19.2	P-Gene	AsA
RP11-415C15.2	P-Gene	AsA
RP11-420N3.2	P-Gene	AsA
RP11-423J7.1	P-Gene	AsA
RP11-428G2.1	P-Gene	AsA
RP11-429O1.1	P-Gene	AsA
RP11-436F21.1	P-Gene	AsA
RP11-442N1.1	P-Gene	AsA
RP11-445F6.2	T-Gene	AsA
RP11-451L19.1	P-Gene	AsA
RP11-452B18.2	P-Gene	AsA
RP11-456I15.2	T-Gene	AsA
RP11-460H9.1	P-Gene	AsA
RP11-463J7.2	P-Gene	AsA
RP11-469N6.3	P-Gene	AsA
RP11-489P6.1	P-Gene	AsA
RP11-497D6.4	P-Gene	AsA
RP11-521D12.5	P-Gene	AsA
RP11-523O18.7	P-Gene	AsA
RP11-525K10.3	P-Gene	AsA
RP11-526F3.1	P-Gene	AsA
RP11-527H14.2	P-Gene	AsA
RP11-531P20.1	P-Gene	AsA
RP11-534N16.1	P-Gene	AsA
RP11-542B15.1	P-Gene	AsA
RP11-542P2.1	P-Gene	AsA
RP11-545P6.2	P-Gene	AsA
RP11-554A11.8	P-Gene	AsA
RP11-572M18.1	P-Gene	AsA
RP11-577G20.2	P-Gene	AsA
RP11-594C13.2	P-Gene	AsA
RP11-611L7.1	P-Gene	AsA
RP11-617I14.1	P-Gene	AsA
RP11-618G20.1	P-Gene	AsA
RP11-622K12.1	P-Gene	AsA
RP11-631B21.2	P-Gene	AsA
RP11-63B19.1	P-Gene	AsA
RP11-649A16.1	P-Gene	AsA
RP11-64D24.2	P-Gene	AsA
RP11-653B10.1	P-Gene	AsA
RP11-655G22.1	P-Gene	AsA
RP11-655H13.2	P-Gene	AsA
RP11-655M19.1	P-Gene	AsA
RP11-65D17.1	P-Gene	AsA
RP11-65D24.2	P-Gene	AsA
RP11-660M18.2	P-Gene	AsA
RP11-662J14.1	P-Gene	AsA
RP11-672A2.4	P-Gene	AsA
RP11-676F20.1	P-Gene	AsA
RP11-679C8.2	P-Gene	AsA
RP11-686G23.2	P-Gene	AsA
RP11-6C14.1	P-Gene	AsA
RP11-702M1.1	P-Gene	AsA
RP11-707G14.1	T-Gene	AsA
RP11-719J20.1	P-Gene	AsA
RP11-72L22.1	P-Gene	AsA
RP11-731J8.2	P-Gene	AsA
RP11-731N10.1	P-Gene	AsA
RP11-756H20.1	P-Gene	AsA
RP11-764E7.1	P-Gene	AsA
RP11-770J1.4	T-Gene	AsA
RP11-788H18.1	P-Gene	AsA
RP11-799O21.1	P-Gene	AsA
RP11-800A3.2	T-Gene	AsA
RP11-802H3.2	P-Gene	AsA
RP11-804N13.1	P-Gene	AsA
RP11-809F4.3	P-Gene	AsA
RP11-809H16.2	P-Gene	AsA
RP11-835E18.5	P-Gene	AsA
RP11-849H4.2	T-Gene	AsA
RP11-886D15.1	P-Gene	AsA
RP11-8L2.1	P-Gene	AsA
RP11-91K9.1	P-Gene	AsA
RP11-945A11.1	P-Gene	AsA
RP11-94P11.4	P-Gene	AsA
RP11-96H19.1	P-Gene	AsA
RP11-996F15.2	P-Gene	AsA
RP11-99H20.1	P-Gene	AsA
RP13-143G15.3	T-Gene	AsA
RP13-143G15.4	T-Gene	AsA
RP3-410C9.1	P-Gene	AsA
RP3-449H6.1	P-Gene	AsA
RP3-463P15.1	P-Gene	AsA
RP3-523C21.1	P-Gene	AsA
RP4-651E10.4	P-Gene	AsA
RP4-735C1.6	P-Gene	AsA
RP4-745K6.1	P-Gene	AsA
RP4-764O22.2	P-Gene	AsA
[truncated: 621 more rows]

## Sheet: S8 Table. AsA GWAS IPA
S8 Table. Cluster analysis of SLE SNP-predicted protein clusters using genes derived from the AsA validation GWAS SNP cohort. Gene set enrichments for each cluster were determinged using BIG-C (functional categories), I-SCOPE (cellular catgories) and IPA (canonical pathways). Functional categories in bold-face indicate those the lowest P-value and highest odds ratio. P-values are from Fisher’s ex…
AsA GWAS pathways and functional/cellular enrichment
Cluster	Functional categories	Cellular categories	IPA Canonical Pathway	P value
9	PRRs		Kinetochore metaphase signaling pathway	1.36e-09
	IFN-stimulated genes		HIPPO signaling	8.54e-06
	Pro-cell cycle		Cell cycle control of chromosomal replication	3.35e-05
	Intracellular signaling		ATM signaling	0.000285
			Protein kinase A signaling	0.000319
25	Immune signaling	B cells	Neurinflammation signaling pathway	0.00135
		pDCs	ErbB signaling	0.00221
			Neuregulin signaling	0.00275
			IL-15 production	0.00363
			PI3K singnaling in B lymphocytes	0.00469
2	Immune cell surface	T & B cells	CREB singaling in neurons	5.83e-18
	General cell surface		Breast cancer regulation by strathmin 1	1.61e-16
			cAMP mediated signaling	1.71e-12
			G protein coupled receptor signaling	1.02e-11
			G alpha i signaling	9.39e-10
1	Ub & sumoylation		EIF2 signaling	9.26e-14
	mRNA splicing		Regulation of eIF4 and p70S6K signaling	3.09e-08
			mTOR singaling	1.9e-07
			Coronavirus pathogenesis pathway	2.96e-07
			Protein ubiquitination pathway	1.57e-05
3	mRNA processing		Sytemic lupus erythematosus signaling	6.55e-06
	mRNA splicing		Spliceosomal cycle	0.000126
			Assembly of RNA polymerase II complex	0.000142
			Cleavage and polyedenylation of pre-mRNA	0.000261
			Nuclear excision repair pathway	0.00229
5	Endocytosis		Cholecystokon/gastrin mediated signaling	4.27e-07
	Immune secreted		CREB signaling in neurons	1.46e-06
			Cardiac hypertrophy signaling (enhanced)	2.72e-06
			GNRH signaling	3.79e-06
			Endothelin-1 signaling	6.12e-06
6	Proteasome		Antigen presentation pathway	1.96e-07
	MHC class I		Protein ubiquitination pathway	1.32e-06
	Pro-cell cycle		Interferon signaling	1.44e-05
			Primary immunodecificiency signaling	0.00198
			Prostate cancer signaling	0.00641
4	Pro-cell cycle		HIPPO signaling	0.0014
	Intracellular signaling		14-3-3 mediated signaling	0.0031
			Coronavirus pathogenesis pathway	0.0293
			Cell cycle:G2/M DNA damage checkpoint regulation	0.0319
			remodeling of epithelial adherens junctions	0.044
22	mRNA processing		no enrichment
17	Transcrption factors		no enrichment
23	Autophagy		D-myo-inositol (1,4,5)-trisphosphate biosynthesis	7.94e-11
			Superpathway of inositol phosphate compounds	2.68e-09
			D-myo-inositol-5-phosphate metabolism	1.77e-05
			Aldersterone signaling in epithelial cells	1.8e-05
			3-phosphoinositide biosynthesis	2.09e-09
32	Autophagy		Tetrahydrolfolate salvage from 5,10-methenyltetrahydrofolate	0.00132
			Histidine degradation III	0.00211
			Folate transformations I	0.00237
			GABA receptor signaling	0.0248
13	microRNA processing		Inhibition of ARE-mediated mRNA degradation pathway	5.26e-05
			HOTAIR regulatory pathway	0.000118
			Regulation of eIF4 and p70S6K signaling	0.000131
			EIF2 signaling	0.000317
			Insulin secretion signaling pathway	0.000408
24	Lysosome		Iron homeostasis pathway	3.41e-05
			Phagosome maturation	4.56e-05
			Oxidative phosphorylation	0.00122
			Mitochondrial dysfunction	0.00296
18	ROS protection		Choindroitin sulfate degradation	7.89e-05
			Glutathione redox reactions I	0.000181
			Glutathione mediated detoxification	0.000324
			Glutamate removal from folates	0.000836
			UDP-D-xylose and UDP-D-glucuronate biosynthesis	0.00167
28	Glycolysis		Fatty acid alpha oxidation	1.03e-09
			Eicosanoid signaling	1.5e-07
			Histamine degradation	2.35e-07
			Oxidative ethanol degradation III	3.34e-07
			Putrescine degradation III	4.58e-07
21	Fatty acid biosynthesis		iNOS signaling	5.8e-06
	Peroxisomes		Citrulline nitric oxide cycle	5.92e-06
			Necroptosis signaling pathway	6.22e-06
			NF-KB signaling	1.04e-05
			Dendritic cell maturation	1.16e-05
7	Mito. TCA cycle		DNA methylation and transcriptional repression signaling	0.000189
			Transcriptional regulatory network in ES cells	0.000452
			NER pathway	0.00163
			2-ketoglutartate dehydrogenase complex	0.00235
			Branched-chain a-keto acid dehydrogenase complex	0.00235
8	Integrin signaling	Monocytes	Caveolar-mediated endocytosis signaling	1.25e-07
	Secreted & ECM		Regulation of cellular mechanics by calpain proteases	6.15e-06
			Actin-nucleation by ARP-WASP complex	8.3e-06
			Regulation of Actin-based motility by Rho	2.34e-05
			FAK signaling	2.53e-05
12	Integrin signaling		GP6 signaling [athway	2.77e-06
			Hepatic fibrosis	1.06e-05
			Apelin liver signaling pathway	0.00684
			Intrinsic prothrombin activation pathway	0.011
			Activation of IRF by cytosolic PRRs	0.0165
33	General cell surface		G alpha 12/13 signaling	1e-13
			Signaling by Rho faily GTPases	2.88e-09
			Synaptogenesis signaling pathway	1.01e-08
			RhoGDi signaling	4.6e-08
			Germ cell-sertoli cell junction signaling	0.000113
14			Synaptogenesis signaling pathway	0.00039
			Sperm motility	0.00497
			tRNA splicing	0.0206
			nNOS signaling in neurons	0.0225
			Glutamate receptor signaling	0.0227
34	Endosome & vesicle		Role of MAPK signaling in the pathogenesis of influenza	0.0312

## Sheet: S9 Table. AsA DE IPA
S9 Table. Cluster analysis of differentially expressed genes from the whole blood of AsA SLE patients. Gene set enrichments for each cluster were determinged using BIG-C (functional categories), I-SCOPE (cellular catgories) and IPA (canonical pathways). Functional categories in bold-face indicate those the lowest P-value and highest odds ratio. P-values are from Fisher’s exact test that measures …
DE pathways and functional/cellular enrichment
Cluster	Functional categories	Cellular categories	IPA Canonical Pathway	P value
5	IFN-stimulated genes		Antigen presentation pathway	3.75e-21
	MHC class I		PD-1, PD-1L cancer immunotherapy pathway	3.5e-14
	MHC class II		B cell development	5.71e-12
	PRRs		IL-4 signaling	2.96e-11
			Phagosome maturation	7.69e-11
3	Immune cell surface	T & myeloid	Complement system	0.00143
			Phagosome formation	0.00147
			ERK/MAPK signaling	0.00409
			Glioma invasiveness signaling	0.00545
			Regulation of cellular mechanics by calpain protease	0.008
29	PRRs	B & myeloid	RANK signaling in osteoclasts	6.1e-14
	Pro-apoptosis		CD27 signaling in lymphocytes	2.36e-13
			B cell receptor signaling	2.87e-09
			TNFR1 signaling	2.97e-09
			NGF signaling	3.25e-09
18	Immune cell surface	LDGs	SPINK1 pancreatic cancer pathway	0.00239
		Monocytes	Systemic lupus erythematosus in B cell signaling pathway	0.00444
		T, B & myeloid	Role of NFAT in regulation of the immune response	0.00456
		Granulocytes	Breast cancer regulation by strathmin 1	0.00531
			CREB signaling in neurons	0.00563
2	Ub & sumoylation		Protein ubiquitination pathway	5.01e-16
	Unfolded protein & stress		Hypoxia signaling in the cardiovascular system	3.71e-13
			Adipogenesis pathway	0.00569
			Mitotic roles of polo like kinases	0.00135
			Kinetochore metaphase signaling pathway	0.00323
1	mRNA splicing		EIF2 signaling	5.59e-30
	mRNA processing		Regulation of eIF4 and p70S6K signaling	6.3e-16
	Transcription factors		Spliceosomal cycle	4.26e-14
			mTOR singaling	2.96e-12
			Coronavirus pathogenesis pathway	7.04e-05
6	mRNA splicing		UVC-induced MAPK signaling	3.06e-05
	mRNA processing		Kinetochore metaphase signaling pathway	3.39e-05
	Transcription factors		Telomerase signaling	3.71e-05
	Nucleus & nucleolus		Mitotic roles of polo like kinases	8.47e-05
			IL-8 signaling	9.77e-05
7	Chromatin remodeling	T cells	VDR/RXR activation	2.67e-08
	IFN-stimulated genes		Adipogenesis pathway	1.88e-06
	Immune signaling		PPARa/RXRa activation	3.09e-06
			TR/RXR activation	1.31e-05
			IL-6 signaling	1.43e-05
33	mRNA processing		Adenine and adenosine salvage I	0.00246
			Methionine degradation I	0.0179
			Cysteine biosynthesis III	0.0195
			Superpathway of methionine degradation	0.0299
31	Chromatin remodeling		Role of MAPK signaling in the pathogenesis of influenza	3.01e-09
	Lysosome		Iron homeostasis signaling pathway	8.95e-09
			Phagosome maturation	1.76e-08
			Regulation of cellular mechanics by calpain protease	0.0488
9	Pro-cell cycle		Cell cycle: G1/S checkpoint regulation	4.98e-09
			Glioma signaling	1.87e-07
			Cyclins and cell cycle regulation	7.56e-07
			Small cell lung cancer signaling	1.46e-06
			Chronic myeloid leukemia signaling	2.51e-06
10	Pro-apoptosis	T & myeloid	Death receptor signaling	2.6e-12
	Anti-apoptosis		Necroptosis signaling	2.25e-10
	Cytoplasm & biochemistry		Neuroinflammation signaling pathway	3.86e-10
			Erythropoietin signaling pathway	1.58e-08
			Endothelin 1 signaling	2.85e-08
12	microRNA processing		Inhibition of ARE-mediated mRNA degradation pathway	5.82e-07
			Cell cycle: G2/M DNA damage checkpoint regulation	1.85e-05
			HOTAIR regulatory pathway	2.25e-05
			Senescence pathway	0.00346
20	microRNA processing	T & myeloid	Melatonin degradation II	0.00414
			BAG2 signaling pathway	1.47e-11
			FAT10 signaling pathway	2.94e-10
			Inhibition of ARE-mediated mRNA degradation pathway	7.75e-10
			Huntington's disease signaling	2.18e-08
25	microRNA processing		Inhibition of ARE-mediated mRNA degradation pathway	5.82e-07
			Oxidized GTP and dGTP detoxification	0.00414
			Cell cycle regulation by BTG family proteins	0.0377
15	Unfolded protein & stress	APCs	Phagosome maturation	0.000577
		NK cells	Tight junction signaling	0.000801
			Autophagy	0.00134
16	OXPHOS		Oxidative phosphorylation	2.62e-13
	Mito. DNA to RNA		Mitochondrial dysfunction	6.2e-12
			Sirtuin signaling	2.78e-09
23	Glycolysis	T & B cells	Aryl hydrocarbon receptor signaling	2.45e-07
	Chromatin remodeling	T, B & myeloid	Inflammasome pathway	2.6e-07
	PRRs	T cells	RAR activation	1.67e-06
	Transcription factors		Prolactin signaling	2.97e-06
			Molecular mechanisms of cancer	2.18e-05
19	Peroxisomes		DNA double strand break by non-homologus end joining	9.89e-08
	Fatty acid biosynthesis		ATM signaling	1.59e-05
	Chromatin remodeling		Assembly of RNA polymerase complex II	2.08e-05
			Role of CHK proteins in cell cycle checkpoint control	3.51e-05
			DNA double strand break repair by homologus recombination	0.000918
38	Glycolysis		IL-7 signaling pathway	3.58e-09
			Hepatic fibrosis signaling pathway	2.49e-08
			PI3K/AKT signaling	3.78e-08
			Role of osteoblasts, osteoclasts and chondrocytes in RA	8.5e-08
			AMK signaling	1.44e-07
56	Mito. TCA cycle		TCA cycle II	2.87e-05
			Glutamate degradation I	0.000691
			Glutamate biosynthesis II	0.000691
			Glutamate degradation X	0.000691
			5-aminoimidazole ribonucleotide biosynthesis I	0.00103
11	Mito. DNA to RNA		Protein ubiquitination pathway	0.00719
4			Granulocyte adhesion and diapedesis	5.14e-09
			Agranulocyte adhesion and diapedesis	2.23e-07
			G alpha i signaling	2.12e-05
			Breast cancer regulation by strathmin 1	2.8e-05
			Leukocyte extravasation signaling	0.000137
21	Endosome & vesicle		Synaptogenesis signaling	0.0475

## Sheet: S10 Table. GSVA signatures
S10 Table. GSVA signatures (gene symbols)
Interferon signatures										Metabolic & Oxidative stress signatures							Shared signatures			Cell type signatures
IFNA2	IFNB1	IFNG	IFNK	IFNW1	TYPE I and TYPE II IFN Core	TYPE I IFN CORE	RIG-I Pathway	DNA/RNA sensors	TNF	Complement	OXPHOS	TCA Cycle	Glycolysis	Fatty Acid Beta Oxidation (FABO)	Oxidative Stress	Mitochondrial Dysfunction	TLR	Cell cycle	Inflammasome	Monocytes	LDGs	B cells	T cells	Anergic or activated T cells	NK cells	pDCs	Random
ACSL1	ACLY	ACLY	ACE2	ABCB10	ACSL1	ACSL1	DDX58	DHX36	ACLY	C1QA	COX6B1	ACO2	AKR1A	ABCD1	FOS	COX17	CD14	ASPM	AIM2	BST1	AZU1	BANK1	CCR3	CD160	KLRF1	CLEC4C	SH3YL1
ADAR	ACSL1	ACSL1	ANKRD22	ACLY	AIM2	ADAR	IFIH1	DHX9	ACSL1	C1QB	COX17	CS	ALDH1A1	ABCD2	GPX1	COX6A2	CHUK	AURKA	CASP1	C1QA	CAMP	BLK	CD226	CD244	NCAM1	IL3RA	TARP
AGT	ADAM19	AFF2	ANTXR2	ACSL1	APOL3	AGT	DHX58	LRRFIP1	ADGRE2	C1QC	NDUFA5	DLAT	ALDH2	ABCD3	GPX3	COX6B1	ECSIT	AURKB	CTSB	C1QB	CEACAM6	BLNK	CD247	CD96	NCR1	NRP1	VPS51
AIM2	ADAP2	AIM2	APOBEC3F	ADAR	ATF3	AIM2	FADD	CGAS	AK3	C2	COX6A2	DLD	ALDOB	ACAA2	DUSP1	NDUFA5	EIF2AK2	BRCA1	NLRC4	C1QC	CEACAM8	CD22	CD28	CTLA4	NCR3		ARL2BP
AKAP2	ADAR	AKAP10	B3GNT7	ADM	CASP1	AKAP2	RIPK1	IFI16	AKAP10	C3	NDUFA9	DLST	ENO1	ACACB	GPX4	NDUFA9	ELK1	CCNB1	NLRP2	C1R	CTSG	CD79A	CD3D	KLRG1	SH2D1B		RPS28
APOBEC3B	ADGRE2	APOL3	B4GALNT2	AGT	CASP10	APOBEC3B	TRAF6	IFIX	AMPD3	C4BPA	NDUFAB1	FH	FBP1	ACAD11	PRDX1	NDUFAB1	FOS	CCNB2	NOD2	C1RL	DEFA4	CD79B	CD3E	LAG3			NSA2
APOBEC3G	ADM	ATF3	BBC3	AIM2	CCL8	APOBEC3G	TRAF3	ZBP1	APOL3	C4BPB	NDUFAF2	GLUD1	G6PD	ACADL	PRDX3	NDUFAF2	IKBKB	CCNE1	PYCARD	CCL2	ELANE	DAPP1	CD3G	PBX3			ACYP2
APOL3	AFF3	ATM	BCL2L13	AKAP10	CCND2	APOL3	TRIM25	MRE11	ARID3A	C5	UQCR10	IDH1	GALE	ACADM	PRDX4	UQCR10	IKBKG	CDC20	P2RX7	CCL8	LCN2	FCRL1	CD4	TIGIT			SPOUT1
ATF3	AGT	C1QB	BEST3	AKAP2	CD38	ATF3	MAVS	DDX41	ARSE	C7	UQCRQ	IDH2	GAPDH	ACADS	PRDX5	UQCRQ	IRAK1	CENPM	NLRP1	CD14	LTF	FCRL2	CD5	VSIR			HIVEP2
ATF5	AIM2	C4A	BMP4	ALOX12	CDKN1A	ATF5	RNF125	STING1	ASAP1	C6		IDH3A	GOT1	ACADVL	S100A9	ATP5MG	JUN	CEP55	RIPK2	CD163	MPO	FCRL3	CD8A				SDR39U1
BAG1	AKAP10	CALD1	BTN3A1	ANXA4	CFB	BAG1	RNF122	TBK1	B4GALT5	C8a		IDH3B	HKDC1	ACAT1			LY96	E2F3	POP1	CD300C	OLFM4	FCRLA	CD8B				BRIX1
BARD1	AKAP2	CASP1	BTN3A3	APOBEC3B	CXCL10	BARD1	TNFAIP2	IRF3	BCL2A1	C9		IDH3G	LDHB	ACAT2			MAP2K3	GINS2		CD33	RNASE3	GON4L	ETS1				FBXO21
BCL7B	ALOX12	CASP10	C1orf141	APOBEC3G	CXCL11	BCL7B	DHX29	IFIH1	BHLHE41	CFP		MDH2	PCK1	ACOX1			MAP2K4	MCM10		CD68		GPR183	GATA3				PEBP1
BLVRA	ALOX5	CCL8	C21orf91	APOL3	EDN1	BLVRA		IFI16	BHMT			MPC1	PFKFB2	ACOX2			MAP2K6	MCM2		CLEC12A		IGHM	GRAP2				PAOX
BRCA1	ANXA4	CCND2	C5orf56	ATF3	EPB41	BRCA1			BIRC3			MPC2	PFKP	ACOX3			MAP3K1	MKI67		CLEC4D		KLHL6	LEF1				JADE1
BRCA2	APOBEC3B	CCR5	CACNB4	ATF5	ETV4	BRCA2			BRCA1			OGDH	PGM1	ACOXL			MAP3K14	NCAPG		CLEC4E		MS4A1	SH2D1A				POGLUT1
BST2	APOBEC3G	CD38	CARD16	ATM	F8	BST2			CALD1			OGDHL	PKLR	ACSBG2			MAP3K7	NDC80		CSF2		PAX5	TRAC				DENND2D
BUB1	APOL3	CDKN1A	CASP7	B4GAT1	GADD45B	CAD			CASP1			PDHA1	RGN	ACSL5			MAPK14	PTTG1		CXCL1		PLCL2	TRBC1				TMEM8B
C2	ATF3	CFB	CBR3	BAG1	GBP1	CAMK2A			CASP10			PDHA2	SLC2A1	ADIPOQ			MAPK8	TYMS		CXCL2		SH3BP5	TRDC				EXOSC1
CACNA1A	ATF5	CKB	CD274	BARD1	GBP2	CASP1			CCL15			PDHB	SLC2A5	AKT2			MYD88			CXCR2		SIGLEC6					TMEM14B
CAD	ATM	CLEC10A	CEMIP	BCL11A	GCH1	CASP10			CCL20			PDHX	SLC37A4	AUH			NFKB1			FCGR1A		VPREB1					FAM159A
CAMK2A	ATP13A1	CPT1B	CENPT	BCL7B	GCNT1	CASP5			CCL23			PDK1		BDH2			NFKBIA			FCGR1B		ZNF318					SLC2A4RG
CASP1	B4GAT1	CSF2RB	CLEC7A	BLVRA	GLS	CBR1			CCL3L1			PDK2		CPT1A			PGLYRP1			FCGR3B							DDX1
CASP10	BAG1	CTNND2	DDX60L	BLZF1	HBG2	CBWD1			CD37			PDK3		CPT2			PPARA			FUT4							PHF5A
CASP5	BAK1	CXCL10	FAM46C	BRCA1	IDO1	CCL13			CD38			PDK4		CROT			RELA			GRN							VKORC1
CBR1	BARD1	CXCL11	FAM90A1	BRCA2	IFI27	CCL7			CD83			PDP1		DECR1			TAB1			IK							PSMC5
CBWD1	BCL11A	CXCL9	FBXO6	BRD4	IFI44	CCL8			CDKN3			PDP2		ECHDC1			TAB2			IL18RAP							MAEA
CCL13	BCL7B	CYBB	FER1L6	BST2	IL15	CCNA1			CKB			PDPR		ECHDC2			TIRAP			IL1B							KDSR
CCL7	BGN	EDN1	FRMPD1	C3AR1	IL15RA	CCND2			CR2			SDHA		ECHS1			TLR10			IL1RN							FKBP4
CCL8	BLNK	EPB41	GBP5	CAD	JAK2	CD2AP			CTNND2			SDHAF1		ECI1			TLR2			LILRA5							LINC01278
CCNA1	BLVRA	ETAA1	GIMAP2	CALD1	LAP3	CD38			CXCL1			SDHAF2		ECI2			TLR3			LILRA6							SECISBP2L
CCND2	BLZF1	ETV4	HCP5	CAMK2A	LMNB1	CD4			CXCL2			SDHAF3		EHHADH			TLR4			LILRB2							ALKBH2
CD2AP	BRCA1	F8	HDX	CAPN2	CXCL9	CD69			CXCL3			SDHAF4		ETFA			TLR6			LILRB3							UBE2N
CD38	BRCA2	FAS	HELZ2	CASK	MRPS15	CDKN1A			CXCL8			SDHB		ETFB			TLR7			MNDA							SLC3A2
CD4	BST2	FBLN1	HLA-B	CASP1	MSR1	CFB			CYP27B1			SDHC		ETFDH			TLR9			MRC1							CEP41
CD69	BUB1	FBXL2	HLA-F	CASP10	NKTR	CHKA			DAB2			SDHD		FABP1			TOLLIP			OSCAR							LYPLAL1
CDC42EP1	C3AR1	FCGR1A	HRASLS2	CASP5	NR3C1	CNTN6			EBI3			SUCLA2		GCDH			TRAF6			S100A8							OXCT1
CDK4	CACNA1A	FLII	HSPG2	CBR1	OAS1	COL3A1			EGR1			SUCLG1		HADH						SEMA4A							RANGAP1
CDKN1A	CAD	GADD45B	IFNK	CBWD1	OAS3	CTSL			EGR2			SUCLG2		HADHA						SIGLEC1							SRSF4
CFB	CALD1	GBP1	IL22RA1	CCL13	PSMB9	CXCL10			EPB41			SUGCT		HADHB						THBD							NENF
CH25H	CAMK2A	GBP2	KBTBD8	CCL3L1	PTCH1	CXCL11			EREG					HIBCH													VDAC3
CHKA	CAPN2	GCH1	KCNB2	CCL7	RGS1	CXCL9			ETAA1					HSD17B4													SLC30A5
CNTN6	CASP1	GCNT1	KIAA0040	CCL8	SERPING1	CXCR2			F3					IRS1													ZNF275
COL3A1	CASP10	GLS	KIAA1239	CCNA1	SOCS1	CYP2J2			FABP1					IRS2													PHF10
CTSL	CASP5	GSTM5	LHFPL2	CCND2	SP100	DEFB1			FBXL2					IVD													ACD
CXCL10	CBR1	HBG2	LOC100130093	CCR1	STAT1	DLL1			FCER2					LEP													HSCB
CXCL11	CBWD1	HHEX	LOC100507463	CCR5	STAT2	DSC2			FCGR2A					PEX2													ZNF485
CXCL9	CCL13	HP	LOC153684	CCR7	STX11	DUSP5			FLJ11129					PEX5													PPP1R11
CXCR2	CCL3L1	ICAM1	MAK	CCRL2	TAP1	DUSP7			FLNA					PEX7													MCM7
CYP2J2	CCL4	IDO1	MALT1	CD164	TAP2	DYNLT1			G0S2					SESN2													RPUSD1
DAB2	CCL7	IFI27	MASTL	CD2AP	FAS	DYSF			GBP1					SLC25A17													ZNF3
DEFB1	CCL8	IFI44	MBL1P	CD38	TNFSF10	ECE1			GCH1					SLC27A2													AUH
DLL1	CCNA1	IL15	MMP13	CD4	UBE2L6	EDN1			GJB2					TWIST1													ANAPC15
DSC2	CCND2	IL15RA	NCOA7	CD47	WARS	EIF2AK2			GLS																		TNPO2
DUSP5	CCR1	IL18BP	NLRC5	CD59		EIF2B1			GMIP																		FAM192A
DUSP7	CCR5	IL1A	OGFR	CD69		EIF4ENIF1			GP1BA																		SCLT1
DYNLT1	CCRL2	IL7	PARP14	CDKN1A		ENPP2			GRK3																		PI4KB
DYSF	CD163	IRF1	PLA2G4E	CENPE		EPB41			HCAR3																		CALML4
ECE1	CD164	IRF8	PLEKHA4	CFB		ETV4			HHEX																		C4orf32
EDN1	CD2AP	JAK2	PPARGC1A	CFLAR		F8			HOMER2																		CCNA2
EIF2AK2	CD38	JCHAIN	PPIF	CHKA		FAF1			HP																		SAP30L
EIF2B1	CD4	KLF2	PRDM8	CKB		FAS			ICAM1																		MANBAL
EIF4ENIF1	CD59	LAP3	PRKD2	CMAHP		FASLG			IDO1																		FAM45A
ENPP2	CD69	LIMK2	PROX1	CNTN6		FGF1			IFI44																		ATP11B
EPB41	CD72	LMNB1	RASGRP3	CNTRL		FLNA			IKBKG																		RBM10
ETV4	CD86	MMP25	RBM11	COL3A1		FOXO1			IL16																		SPTBN4
F8	CDK17	MRPS15	RBM43	CSF2RB		FTL			IL18																		SPAG9
FAF1	CDKN1A	MSR1	RHPN1-AS1	CTSL		FUT4			IL1A																		PTTG1IP
FAS	CENPA	NET1	RNF122	CXCL10		GADD45B			IL1B																		PRELID1
FGF1	CENPE	NIN	RUNX2	CXCL11		GBAP1			IL1RN																		GGA3
FLNA	CFB	NKTR	SECTM1	CXCL9		GBP1			IL6																		ZNF493
FOXO1	CFLAR	NLRP1	SIDT1	CXCR2		GBP2			INHBA																		TAZ
FTL	CH25H	NR3C1	SLC13A5	CYBB		GCH1			INSIG1																		RAP2C
FUT4	CHI3L2	OAS1	SLC15A3	CYP19A1		GCNT1			ITGA6																		RAB32
GADD45B	CHKA	OAS3	SLC16A12	CYP2J2		GLS			KITLG																		GPR1
GBAP1	CISH	P2RY13	SLC25A28	DEFB1		GMPR			KLF1																		RNU4-2
GBP1	CKB	PCDH9	SLC25A36	DLL1		GPR161			KMO																		LRWD1
GBP2	CMAHP	PLA2G4C	SLC28A3	DSC2		GUK1			LGALS3BP																		LARP4B
GCH1	CNTN6	PLEK	SLFN5	DUSP5		HBG2			MAP3K4																		LILRB3
GCNT1	CNTRL	POLR2B	SP140L	DUSP7		HIST2H2AA3			MARCKS																		MYADM
GLB1	COL3A1	PSMB9	STARD5	DYNLT1		HLA-DOA			MGLL																		ACTA2
GLS	COX17	PTCH1	SYNPO2	DYSF		HS6ST1			MMP19																		CTRL
GMPR	CSF2RB	RALB	TAGAP	E2F1		HSP90AA1			MN1																		TMEM170B
GPR161	CTSL	RGS1	TCF4	ECE1		IDO1			MRPS15																		ABCA7
GUK1	CXCL10	SERPIND1	TMEM140	EDN1		IFI16			MSC																		TMEM120A
HBG2	CXCL11	SERPING1	TMEM229B	EGR1		IFI27			MTF1																		PKM
HCAR3	CXCL2	SFTPB	TMEM27	EIF2AK2		IFI35			MX1																		NAMPT
HIST2H2AA3	CXCL9	SLAMF1	TNF	EIF2B1		IFI44			NAMPT																		MSL1
HLA-DOA	CXCR2	SLC1A5	TRANK1	EIF4ENIF1		IFI6			NELL2																		ACSL4
HLA-DRB5	CYBB	SOCS1	TREX1	ENPP2		IFIT1			NFKB1																		ZDHHC19
HS6ST1	CYP19A1	SP100	TRIM25	EPB41		IFIT5			NFKB2																		PELI1
HSP90AA1	CYP2J2	SPRY4	TRIML2	ERCC4		IFITM1			NFKBIA																		FAM214B
IDO1	DAB2	SRRM2	TRPM6	ETV4		IFITM2			NFKBIZ																		SLC2A3
IFI16	DEFA1	STAT1	UBA7	ETV6		IFITM3			NKX3-2																		TRIB1
IFI27	DEFB1	STAT2	WFDC5	F8		IFRD1			NR3C1																		COLGALT1
IFI35	DHFR	STX11	ZFP42	FAF1		IGL			OAS3																		STAT3
IFI44	DLL1	TAP1	ZHX2	FAS		IKBKG			PATJ																		MPO
IFI44L	DMXL1	TAP2	ZNF107	FCER1G		IL15			PDE4DIP																		OLR1
IFI6	DNMT1	TBX21	ZNF608	FGF1		IL15RA			PDPN																		PSMD1
IFIT1	DRAP1	TENM1		FGF13		IL1RN			PIAS4																		MAP3K3
IFIT5	DSC2	TFF1		FGL2		IL6			PLAUR
IFITM1	DUSP5	TNFAIP2		FLNA		INPPL1			PTGES
IFITM2	DUSP7	TNFSF10		FMR1		IRF2			PTGS2
IFITM3	DYNLT1	UBD		FOXO1		IRF7			RELB
IFNG	DYSF	UBE2C		FTL		ISG15			RPGR
IFRD1	E2F1	UBE2L6		FUT4		ISG20			RPS9
IGL	ECE1	UBE3A		GADD45B		JAK2			SDC4
IKBKG	EDN1	VAMP5		GBAP1		JUP			SERPIND1
IL15	EGR1	VSNL1		GBP1		KCNA3			SFRP1
IL15RA	EIF2AK2	WARS		GBP2		KDELR2			SH3BP5
IL1RN	EIF2B1	XRN1		GCH1		KIF20B			SLAMF1
IL6	EIF4ENIF1			GCNT1		KLF6			SLC30A4
INPPL1	ELF1			GLB1		KPNB1			SOD2
IRF2	ELF4			GLS		KRT8			SPI1
IRF7	ENPP2			GMPR		LAG3			SSPN
ISG15	EPB41			GPR161		LAMP3			STAT4
ISG20	ETV4			GSTM5		LAP3			TAF15
ITIH2	ETV6			GUK1		LEPR			TAP2
JAK2	F8			HBG2		LGALS2			TBX3
JUP	FAF1			HHEX		LGALS3BP			TFF1
KCNA3	FAS			HIST2H2AA3		LGALS9			TNF
KDELR2	FBXW2			HLA-DOA		LGMN			TNFAIP2
KIF20B	FCGR1A			HS6ST1		LMNB1			TNFAIP3
KLF6	FCMR			HSP90AA1		LMO2			TNFRSF11A
KPNB1	FGF1			HSPA1A		LY6E			TRAF1
KRT8	FLNA			IDO1		MAP2K5			TSC22D1
LAG3	FMR1			IFI16		MCL1			TYROBP
LAMP3	FOXO1			IFI27		MED1			UBE2C
LAP3	FPR2			IFI35		MGLL			VEGFA
LEPR	FTL			IFI44		MNDA			WT1
LGALS2	FUT4			IFI6		MRPS15
LGALS3BP	GADD45B			IFIT1		MSR1
LGALS9	GBAP1			IFIT5		MX1
LGMN	GBP1			IFITM1		MX2
LMNB1	GBP2			IFITM2		MYD88
LMO2	GCH1			IFITM3		NAMPT
LY6E	GCNT1			IFRD1		NFE2L3
MAP2K5	GLS			IGL		NKTR
MCL1	GMPR			IKBKG		NMI
MED1	GPI			IL15		NR3C1
MGLL	GPR161			IL15RA		NUB1
MMP16	GUK1			IL18R1		NUPR1
MNDA	HBG2			IL1RN		OAS1
MRPS15	HCAR3			IL6		OAS2
MSR1	HHEX			IL7		OAS3
MX1	HIST2H2AA3			INPPL1		PATJ
MX2	HK2			IRF1		PDGFB
MYD88	HLA-DOA			IRF2		PDGFRL
NAMPT	HS6ST1			IRF7		PKD2
NFE2L3	HSP90AA1			IRF8		PLSCR1
NKTR	HSPA1A			ISG15		PMAIP1
NMI	HSPA1L			ISG20		PML
NR3C1	IDO1			ITIH2		PRKRA
NUB1	IFI16			JAK2		PSMB9
NUPR1	IFI27			JCHAIN		PTCH1
OAS1	IFI35			JUP		RBCK1
OAS2	IFI44			KCNA3		RGS1
OAS3	IFI6			KDELR2		RGS6
OSBPL1A	IFIT1			KIF20B		RTP4
PATJ	IFIT5			KLF6		SAT1
PDGFB	IFITM1			KPNB1		SCARB2
PDGFRL	IFITM2			KRT8		SERPING1
PGGT1B	IFITM3			LAG3		SIT1
PKD2	IFNG			LAMP3		SOCS1
PLSCR1	IFRD1			LAP3		SP100
PMAIP1	IGL			LEPR		SP110
PML	IKBKE			LGALS2		SP140
PRKRA	IKBKG			LGALS3BP		SPIB
PSMB9	IL15			LGALS9		ST3GAL5
PTCH1	IL15RA			LGMN		STAP1
RBCK1	IL18BP			LINC00597		STAT1
RET	IL18R1			LMNB1		STAT2
RGS1	IL1RN			LMO2		STX11
RGS6	IL6			LY6E		SUPT3H
RPS9	IL7			LYN		TAP1
RTP4	INPP5D			MAP2K5		TAP2
SAT1	INPPL1			MARCKS		TARBP1
SCARB2	IRF1			MBNL1		TCN2
SERPING1	IRF2			MCL1		TFDP2
SIT1	IRF4			MED1		TGM1
SLAMF1	IRF7			MEF2A		TLR3
SOCS1	IRF9			MGLL		TLR7
SP100	ISG15			MLF1		TNFRSF11A
SP110	ISG20			MMP16		TNFSF10
SP140	ITGAL			MNDA		TNK2
SPIB	ITGAX			MRPS15		TOR1B
ST3GAL5	JAK2			MS4A7		TRA2B
STAP1	JCHAIN			MSR1		TRD
STAT1	JUP			MX1		TRIM21
STAT2	KCNA3			MX2		TRIM22
STX11	KCNMB1			MYD88		TRIM34
SUPT3H	KDELR2			NAMPT		TRIM38
SYN2	KIF20B			NCF1		UBA7
TAF5L	KLF2			NFE2L3		UBE2L6
TAP1	KLF6			NKTR		UBE2S
TAP2	KLRB1			NMI		UNC93B1
TARBP1	KPNB1			NPTX1		USP18
TCN2	KRT8			NR3C1		WARS
TFDP2	LAG3			NUB1		WT1
TGM1	LAMP3			NUPR1		XAF1
TLR3	LANCL1			OAS1
TLR7	LAP3			OAS2
TNFRSF11A	LBR			OAS3
TNFSF10	LEPR			OSBPL1A
TNFSF6	LGALS2			PATJ
TNK2	LGALS3BP			PAX8
TOR1B	LGALS9			PDGFB
TRA2B	LGMN			PDGFRL
TRD	LILRA1			PKD2
TRIM21	LINC00597			PLEK
TRIM22	LMNB1			PLSCR1
TRIM26	LMO2			PMAIP1
TRIM34	LTA			PML
TRIM38	LTB4R			PPP2R2A
UBA7	LY6E			PRKAG1
UBE2L6	LYN			PRKRA
UBE2S	MAP2K5			PSMB9
UBE3A	MAP3K8			PTCH1
UNC93B1	MARCKS			PTGER2
USP18	MBNL			RALB
VAMP5	MCL1			RBBP6
WARS	MED1			RBCK1
WT1	MEF2A			RERE
XAF1	MFHAS1			RGS1
© 20	MGLL			RGS6
	MNDA			RPS6KA5
	MRPS15			RTP4
	MS4A7			SAT1
	MSR1			SCARB2
	MX1			SDS
	MX2			SELL
	MYD88			SERPIND1
	NAMPT			SERPING1
	NAPSA			SFT2D2
	NBN			SIT1
	NCF1			SLC30A4
	NCOA2			SOCS1
	NEBL			SOS1
	NEK4			SP100
	NFE2L3			SP110
	NKTR			SP140
	NMI			SPIB
	NOTCH1			SRRM2
	NR3C1			ST3GAL5
	NR4A3			STAP1
	NUB1			STAT1
	NUPR1			STAT2
	OAS1			STX11
	OAS2			SUPT3H
	OAS3			TAP1
	PATJ			TAP2
	PAX5			TARBP1
	PAX8			TBX21
	PDE4B			TCN2
	PDGFB			TFDP2
	PDGFRL			TFF1
	PFKFB3			TGM1
	PFKP			THY1
	PIM2			TLR3
	PKD2			TLR7
	PLEK			TNFAIP3
	PLSCR1			TNFRSF11A
	PMAIP1			TNFSF10
	PML			TNFSF6
	PMS2			TNK2
	PPP2R2A			TOR1B
	PRKAG1			TRA2B
	PRKRA			TRD
	PRKX			TRIM21
	PSMB8			TRIM22
	PSMB9			TRIM34
	PTCH1			TRIM38
	PTGER2			UBA7
	RALB			UBE2C
	RASGRP1			UBE2L6
	RBBP6			UBE2S
	RBCK1			UNC93B1
	RERE			USP18
	RGS1			USP25
	RGS6			WARS
	RIN1			WIPF1
	RIPK1			WT1
	RIPK3			XAF1
	RIPOR2			ZNF107
	RNF114
	RPS6KA5
	RPS9
	RRBP1
	RTP4
	SAT1
	SCARB2
	SDS
	SELL
	SERPIND1
	SERPING1
	SFTPB
	SIDT2
	SIT1
	SLAMF1
	SMO
	SNX2
	SOCS1
	SOS1
	SP100
	SP110
	SP140
	SPIB
	SPTA1
	SPTLC2
	SRRM2
	SSB
	ST3GAL5
	STAP1
	STAT1
	STAT2
	STOML2
	STX11
	SUPT3H
	TANK
	TAP1
	TAP2
	TAPBP
	TARBP1
	TBX21
	TCN2
	TFDP2
	TFF1
	TGM1
	THY1
	TLR1
	TLR3
	TLR7
	TNFAIP2
	TNFRSF11A
	TNFSF10
	TNFSF6
	TNK2
	TOR1B
	TRA2B
	TRD
	TRG
	TRIM21
	TRIM22
	TRIM26
	TRIM34
	TRIM38
	TSPAN15
	TXK
	UBA7
	UBE2L6
	UBE2S
	UBE3A
	UBQLN2
	UNC93B1
	USP15
	USP18
	USP25
	USPL1
	UVRAG
	VAMP5
	WARS
	WIPF1
	WT1
	XAF1
	ZNF107

[truncated: 1 more sheets: S11 Table. SLE datasets]
